# Supplementary material for: Identification of QTLs controlling grain protein concentration using a high-density SNP and SSR linkage map in barley (Hordeum vulgare L.)
Source: BMC Plant Biol. 2017 Jul 11;17:122. doi: 10.1186/s12870-017-1067-6 (PMC5504602; doi:10.1186/s12870-017-1067-6)
Supplement: Supplementary file 2 — Phenotypic data of two parental lines and 190 RILs under six individual environments and the combined analysis. (XLSX 31 kb) [file 12870_2017_1067_MOESM2_ESM.xlsx]

## Sheet: Sheet1
Table S2 Phenotypic data of two parental lines and 190 RILs under six environments and the combined analysis
Idividual	Average GPCa						BLUP
	E1	E2	E3	E4	E5	E6
ZGMLEL	22.02	21.54	22.41	20.52	21.7	22.88	21.94
Schooner	16.45	16.8	16.56	16.35	16.7	17.2	17.04
Z001	20.0291	19.4545	19.3292	19.754	20.507	21.5416	20.0502
Z002	18.227	16.9828	17.7022	18.1367	18.3137	19.2799	18.2542
Z003	18.4311	18.7628	19.6816	18.8184	19.5845	.	19.3378
Z004	20.9198	19.0995	20.4082	19.3223	20.1467	21.3806	20.1494
Z005	19.7539	19.4688	20.0061	18.2738	19.0053	22.1057	19.7499
Z006	20.8007	19.9267	19.5748	17.7567	18.7766	21.2395	19.6691
Z007	21.4383	22.4748	21.6612	22.1268	21.5201	23.6277	21.8852
Z008	19.04	19.1219	20.8528	19.0174	19.2718	21.168	19.7286
Z009	17.8491	19.3588	20.7886	17.5737	18.2165	20.2501	19.0634
Z010	19.2924	18.8118	19.8991	18.5178	18.9405	19.906	19.263
Z012	19.4239	19.3205	21.3554	18.919	19.0481	20.5129	19.7448
Z013	19.0063	17.786	19.6353	16.8547	18.5077	21.0852	18.8891
Z014	19.9939	19.0568	21.0648	20.2755	19.7893	21.1754	20.1612
Z017	20.7421	20.3293	22.2551	19.5638	20.0524	21.9437	20.6908
Z019	18.8241	19.6756	20.7471	18.3793	19.4486	22.5117	18.3959
Z020	18.934	19.0982	19.633	19.3921	17.9713	19.2826	19.1045
Z021	18.8286	20.0603	20.1923	19.0791	18.1213	20.998	19.5498
Z022	19.109	19.8086	19.8484	19.4571	19.1627	21.5145	19.7929
Z023	20.7125	21.1818	21.1201	20.4554	20.456	21.5502	20.7792
Z024	20.0759	20.6965	19.9297	20.2362	19.5652	20.5453	20.1152
Z025	17.0551	18.8696	15.9327	15.8041	16.3358	16.3467	17.0095
Z026	18.5678	19.7256	21.4667	19.1566	18.9199	21.2078	19.8145
Z027	22.4299	22.3307	23.7469	21.0161	21.8934	23.7497	22.2328
Z028	17.3037	19.3363	18.8935	19.1354	17.7764	19.1737	18.7007
Z029	21.3071	21.2655	21.4367	19.4115	20.4449	22.9611	20.9818
Z030	19.9616	.	22.3092	20.1928	20.4874	22.6476	20.8877
Z031	19.7246	18.2122	21.3087	19.0202	18.8024	20.8292	19.6425
Z033	21.0094	20.3501	21.7255	19.6148	19.7584	22.7151	20.7338
Z034	18.4355	18.0348	19.5355	19.5925	18.8546	20.2659	19.1657
Z035	20.6981	18.2854	20.2421	19.564	18.4197	19.7205	19.4973
Z036	19.5132	19.5011	21.9606	20.184	19.4837	23.2311	20.5389
Z037	22.0218	19.7787	22.6168	21.2186	21.5229	24.8324	21.7565
Z038	20.7451	20.1329	20.0243	20.2933	19.0654	20.9745	20.1432
Z039	17.0347	17.9659	17.943	20.6766	18.4674	19.6163	18.7134
Z040	18.0442	19.9961	20.5556	20.2472	17.8712	20.8896	19.5985
Z041	21.2047	19.6424	20.8493	20.8584	20.0387	22.3893	20.7053
Z042	18.8855	18.7114	18.823	17.455	16.8593	19.6327	18.5129
Z043	18.0976	.	17.5014	18.3103	19.031	21.0941	18.847
Z044	18.5448	.	18.5817	19.2781	18.3595	19.6569	18.9152
Z045	20.9542	19.6084	20.0018	21.1353	18.5671	21.2185	20.1807
Z046	19.2026	18.8159	20.409	19.8257	19.0179	21.662	19.7978
Z047	18.8656	19.1879	20.2216	19.6441	19.2211	20.8692	19.6593
Z048	17.3587	17.4502	18.4251	17.4335	16.9957	18.8717	17.9381
Z049	17.1909	16.3379	17.0899	15.7616	15.9589	18.1928	17.0377
Z050	18.9878	18.438	18.6176	17.9202	17.7997	20.2443	18.759
Z051	18.1537	17.8037	18.8279	18.2887	17.7901	18.8503	18.415
Z053	20.0618	20.386	21.8381	21.2376	19.7867	21.0582	20.6131
Z054	19.8593	20.4841	19.9641	21.4221	19.9142	21.5351	20.4347
Z055	19.0272	19.1437	19.4514	17.7492	17.6862	21.5326	19.1464
Z056	20.7152	20.7141	20.957	19.6271	19.41	22.7237	20.5799
Z057	17.6695	19.3045	18.9119	19.3029	19.1833	21.073	19.2746
Z058	20.2533	20.099	20.5678	20.5361	20.8773	22.3786	20.6646
Z059	21.0804	20.1482	21.3096	21.0313	20.8173	23.7797	21.1828
Z060	17.8531	20.7959	20.1947	20.2557	19.0076	20.5937	19.763
Z061	20.6	23.0466	20.8393	22.9309	20.8406	22.3834	21.5539
Z062	19.6306	19.6899	20.7693	20.6267	19.8681	20.8115	20.1673
Z063	21.3823	20.7008	23.4872	22.5215	20.5544	22.1867	21.5828
Z064	18.3598	20.3064	18.4717	18.3877	18.5654	19.7518	19.0343
Z065	20.2087	20.4627	20.7454	20.7036	19.2454	21.0982	20.3274
Z066	17.9758	20.8512	20.5621	21.4959	19.4671	21.5157	20.238
Z067	18.5808	19.2374	18.1396	17.1138	16.2045	20.0354	18.3546
Z068	18.1177	19.3938	17.7027	18.3444	17.7366	18.3414	18.4034
Z069	20.0479	18.4984	17.4057	17.9732	18.2762	19.283	18.6805
Z070	20.7249	20.0468	20.7857	20.6393	20.431	20.5228	20.4304
Z072	19.706	20.0564	21.1898	21.5373	18.144	21.8577	20.3315
Z073	19.2137	17.2601	17.1365	19.9222	17.3852	18.6909	18.3992
Z074	20.7124	18.7995	20.8879	.	19.0454	22.3085	20.2096
Z075	19.0191	18.9803	19.1441	21.2449	19.6197	20.7963	19.7785
Z076	19.1536	19.5183	19.4051	20.936	19.0375	20.6279	19.7596
Z077	18.2927	17.3041	18.3951	18.067	17.9671	19.3415	18.363
Z078	23.3592	22.4553	22.8635	20.8851	21.8866	24.298	22.32
Z079	18.6813	19.1816	20.1167	21.0156	18.4699	21.7425	19.839
Z080	18.167	18.4	20.2718	19.8029	17.7901	19.024	18.9762
Z081	20.6078	19.8112	21.2241	20.8559	18.7892	22.3874	20.5092
Z082	22.0374	21.9072	22.5654	21.9498	19.7911	.	21.627
Z083	20.4645	19.5804	19.3083	20.6864	19.0219	21.1405	19.9881
Z084	18.9114	16.9033	19.1528	18.2039	17.7248	18.8053	18.4131
Z085	18.2811	20.7891	21.6328	21.9527	20.4233	21.7918	20.6885
Z086	17.3633	21.5369	19.0942	17.0362	16.5739	16.7965	18.218
Z087	18.5021	18.1607	19.3344	18.721	18.655	19.2156	18.8462
Z088	18.2975	18.3218	19.8573	19.1074	18.283	20.9873	19.186
Z089	20.2806	19.7758	21.4632	19.8399	19.5429	22.3704	20.4487
Z090	19.8175	17.3636	21.4283	17.6105	17.2123	20.4682	19.0429
Z091	19.3657	20.4515	21.0884	20.0745	20.4108	20.9201	20.3045
Z092	18.665	18.9996	20.1299	18.9662	18.3983	21.2751	19.423
Z093	17.6758	17.2637	17.4585	18.4362	16.5964	17.8996	17.7574
Z094	18.174	18.5171	19.7433	18.1617	16.3022	19.6568	18.5411
Z095	20.85	20.7029	20.5628	19.9777	19.3879	21.0558	20.3384
Z096	17.8568	21.0978	16.2429	20.4464	19.6152	21.9764	19.5432
Z097	17.8066	19.2033	18.1844	17.4652	17.7317	18.8524	18.3444
Z098	18.4041	19.9608	18.5905	18.8455	18.9636	20.2164	19.205
Z100	16.0752	18.5624	19.4872	15.7277	14.9789	17.3245	17.2813
Z101	19.7238	20.1727	21.358	20.3377	20.0517	20.4684	20.2747
Z102	20.5017	20.8646	22.0754	19.8088	20.3244	21.9749	20.7903
Z103	19.7786	18.9618	19.5757	19.3145	19.1801	20.1258	19.4983
Z104	21.5874	20.8266	21.2725	19.6735	21.0063	.	20.9415
Z105	21.6424	20.3349	20.2823	19.8137	20.4883	20.0122	20.3439
Z106	20.0434	19.0121	19.955	18.8952	18.7409	20.4043	19.5155
Z107	21.7887	19.7311	22.9565	21.0002	21.0653	22.8458	21.366
Z108	17.5624	18.648	20.1769	18.5205	17.9738	21.0669	19.0501
Z109	21.2171	20.7409	21.5748	20.9452	20.4042	22.1582	21.0139
Z110	18.7731	18.476	19.9568	19.6214	19.5083	21.8611	19.6874
Z111	19.0321	18.5392	20.2351	19.367	18.4507	21.2897	19.4949
Z112	19.3703	19.9413	20.1875	19.9295	19.2608	22.069	20.0716
Z114	20.3418	17.4952	18.1314	17.15	16.7765	20.4916	18.5159
Z115	18.6134	17.4374	18.1302	17.0262	16.0045	19.2632	17.9291
Z116	18.4045	17.9135	18.7457	17.7763	17.8061	20.1245	18.5734
Z117	19.2948	19.5995	20.7898	19.4854	19.6453	22.3344	20.1302
Z118	17.6735	18.1659	20.8359	18.579	19.0146	19.4511	19.0159
Z119	18.9881	17.7665	18.6177	18.7195	16.9022	18.3827	18.3644
Z120	19.242	19.6245	20.6618	20.344	20.9549	23.9039	20.6675
Z121	18.5112	17.2247	18.1627	17.0879	18.3831	19.3077	18.2595
Z122	20.6949	21.1777	20.9184	20.8999	19.4999	20.8788	20.5683
Z123	19.8876	19.4329	19.6741	17.5647	19.4271	20.8795	19.4878
Z124	19.8163	18.3447	19.5217	18.1821	18.3956	19.4616	19.0162
Z125	19.7189	19.5845	20.6682	20.5584	20.6463	21.0089	20.2856
Z126	19.8483	19.1948	18.0123	17.3917	16.1659	20.065	18.5596
Z127	19.709	18.9969	18.0299	20.5154	19.3947	22.3053	19.8005
Z129	19.6094	17.3613	18.6453	20.2172	20.101	21.6201	19.591
Z130	19.237	17.1921	17.8422	18.3468	18.6875	20.57	18.7392
Z131	18.6455	17.6749	17.978	17.2951	17.8203	19.7114	18.3266
Z132	16.5109	18.561	18.7557	18.037	18.0938	19.5499	18.3841
Z133	19.0237	22.2643	14.085	18.8063	20.3144	21.7029	19.3874
Z134	20.4434	21.5129	23.4497	20.463	22.2766	24.1717	21.8054
Z135	20.1841	22.9054	21.3377	19.9025	20.4428	21.042	20.83
Z136	21.6483	19.2534	20.9789	19.7848	19.7246	21.7393	20.4272
Z137	19.015	19.6734	20.1257	18.2821	19.1982	21.8706	19.6826
Z138	19.9307	21.4509	20.7274	19.4647	19.8958	22.503	20.5537
Z139	19.4846	21.8114	23.1797	19.1484	18.5912	22.1529	20.6131
Z140	19.0583	18.7706	.	18.8745	19.0255	22.7648	19.7503
Z142	18.2943	17.5305	18.2127	18.7799	18.4646	19.2775	18.5418
Z143	19.2932	19.9029	21.2739	19.5582	18.8577	21.4164	20.0032
Z144	19.5627	19.8959	19.9832	19.456	19.4688	21.3058	19.9087
Z145	16.9415	18.54	19.2482	18.7513	18.4381	20.7725	18.8616
Z146	18.2618	17.5547	16.5803	16.6864	16.2138	20.6776	17.8541
Z147	20.3964	21.2616	21.6734	21.6342	18.9532	22.0069	20.8467
Z148	17.6617	17.3541	18.5163	17.2793	15.7467	20.8305	18.0662
Z149	16.9028	16.0091	18.095	16.8505	16.1954	18.3204	17.3139
Z150	18.0451	16.7183	18.8122	16.506	17.7301	19.6625	18.079
Z151	17.9935	16.7143	17.6647	17.0833	17.4687	17.986	17.6945
Z152	19.902	19.5523	20.2389	19.0749	18.5264	22.3377	19.9027
Z153	20.694	19.2951	20.8364	19.8951	19.0861	21.3455	20.1307
Z154	18.0913	19.0987	19.016	18.6377	19.0566	20.777	19.1594
Z155	17.3728	17.2492	19.2065	17.8948	18.3124	20.4615	18.5325
Z156	19.6162	18.5454	19.9144	18.8634	18.6391	21.6898	19.5481
Z157	18.0633	16.7305	18.4092	18.6746	17.9614	18.3766	18.1902
Z158	17.8993	16.7982	17.4487	17.7261	17.1355	18.5922	17.7979
Z159	17.4478	20.1302	.	19.4932	18.7757	20.2504	19.3274
Z160	17.7678	18.5309	19.3445	19.0677	17.9661	20.1805	18.8865
Z161	19.7411	20.2195	20.0983	20.3089	18.8994	21.1016	20.0132
Z162	18.8204	19.3197	20.0365	19.573	18.7782	20.5769	19.5236
Z163	19.6229	20.1485	20.9793	22.3364	20.8879	22.6687	20.9544
Z164	17.7227	17.8899	19.0412	18.5459	18.0069	18.5545	18.422
Z165	16.8832	18.473	19.7098	19.5425	18.0863	20.2186	18.8949
Z166	18.5282	18.6061	19.2556	19.3477	19.2706	20.2243	19.2427
Z167	21.0206	18.9783	21.1594	20.5128	19.5053	21.0755	20.2957
Z168	19.1042	18.8273	18.7481	20.0373	18.9614	20.262	19.3489
Z169	17.5312	17.8647	18.8195	17.7316	17.3642	19.1469	18.2266
Z170	21.0993	20.6567	20.5022	20.393	20.633	22.1831	20.7779
Z171	20.7225	19.5903	21.3715	20.1528	19.6873	21.4951	20.4108
Z172	17.7904	18.3757	20.4895	18.5142	17.9065	19.8603	18.8984
Z173	19.5068	18.1807	19.1909	18.4062	18.9376	20.443	19.1576
Z175	19.1952	19.7558	20.437	19.1906	18.474	21.0132	19.6677
Z176	17.3683	18.4439	19.6019	19.4463	19.1036	22.0083	19.3537
Z177	19.9349	19.7861	19.9715	19.0393	18.9595	21.6129	19.8535
Z178	18.8385	19.499	19.3911	19.7628	18.5731	20.1714	19.3932
Z179	19.4436	20.7545	21.3198	20.26	19.6573	23.4502	20.6906
Z180	.	20.2209	21.7366	20.8465	19.658	21.7128	20.6263
Z181	19.4347	18.691	.	19.7719	19.0846	21.5921	19.7645
Z182	18.635	18.458	21.7379	19.336	19.1761	22.2617	19.8985
Z183	18.6902	18.7453	.	19.3242	18.8033	19.6751	19.1758
Z184	17.5072	19.1654	18.0693	17.1159	18.4265	17.2849	18.0933
Z185	17.3422	19.7512	16.7986	17.7547	18.0019	17.3741	18.0113
Z186	19.0346	18.2542	18.0538	18.888	18.0898	21.2635	18.9955
Z187	20.1156	18.0045	19.1288	18.943	18.863	21.9691	19.5115
Z188	17.1647	19.6437	18.881	18.3176	17.5326	19.5412	18.62
Z189	18.8975	18.991	18.8521	19.2025	16.7004	19.5135	18.7814
Z190	18.2024	16.0091	18.0426	17.3558	17.1705	20.0061	17.9759
Z191	18.3951	16.647	18.8292	17.4618	17.4025	19.1958	18.1476
Z192	16.3621	20.6507	17.1471	15.7219	14.785	17.0967	17.2224
Z193	17.0755	17.771	16.9521	17.485	17.6615	19.2701	17.8901
Z194	19.2818	18.3621	20.7947	18.932	19.2448	21.1601	19.6242
Z195	19.5493	18.2752	20.2437	20.1912	19.1879	20.9347	19.7151
Z196	22.8172	21.6742	22.2366	20.6807	20.5117	22.9673	21.591
Z197	20.6931	18.6607	20.8247	19.5968	19.1338	20.3249	19.8429
Z199	19.7487	19.8727	20.0103	18.958	19.622	20.9543	19.8328
Z200	19.6778	19.8393	20.9645	19.7304	18.9391	22.5874	20.2186
Z201	20.0619	19.526	21.1792	19.1303	19.6947	22.2443	20.2333
Z202	19.3332	20.4403	20.54	19.6526	19.0074	.	19.9898
Z203	17.4357	18.7922	20.2954	18.8319	17.4842	20.2201	18.9168
a: "." is the symbol for the missing GPC data
