# Supplementary material for: Identification of QTLs controlling grain protein concentration using a high-density SNP and SSR linkage map in barley (Hordeum vulgare L.)
Source: BMC Plant Biol. 2017 Jul 11;17:122. doi: 10.1186/s12870-017-1067-6 (PMC5504602; doi:10.1186/s12870-017-1067-6)
Supplement: Supplementary file 3 — Map locations of all markers and genotypic data of 190 RILs. (XLSX 1050 kb) [file 12870_2017_1067_MOESM3_ESM.xlsx]

## Sheet: Sheet1
Table S3 Map locations of all markers and genotypic data of 190 RILs
Chr.	Marker	Position (cM)	Z001	Z002	Z003	Z004	Z005	Z006	Z007	Z008	Z009	Z010	Z012	Z013	Z014	Z017	Z019	Z020	Z021	Z022	Z023	Z024	Z025	Z026	Z027	Z028	Z029	Z030	Z031	Z033	Z034	Z035	Z036	Z037	Z038	Z039	Z040	Z041	Z042	Z043	Z044	Z045	Z046	Z047	Z048	Z049	Z050	Z051	Z053
1H-1	BOPA1_3107-422	0	A	B	B	B	A	H	A	B	A	B	B	A	B	B	B	A	A	A	A	A	A	A	B	A	A	B	A	A	A	A	B	A	A	H	B	B	A	H	A	A	H	A	A	B	A	B	B
1H-1	BOPA2_12_10420	0	A	B	B	B	A	H	A	B	A	B	B	A	B	B	B	A	A	A	A	A	A	A	B	A	A	B	A	A	A	A	B	A	A	H	B	B	A	H	A	A	H	A	A	B	A	B	B
1H-1	SCRI_RS_204276	0.468	A	B	B	B	A	H	A	B	A	B	B	A	B	B	B	A	A	A	A	A	A	A	B	A	A	B	A	H	A	A	B	A	A	H	B	B	A	H	A	A	H	A	A	B	A	B	B
1H-1	SCRI_RS_180989	0.699	A	B	B	B	A	H	A	B	A	B	B	A	B	B	B	A	A	A	A	A	A	A	B	A	A	B	A	H	A	A	B	A	A	H	B	B	A	H	A	A	H	A	A	B	A	B	B
1H-1	BOPA2_12_30653	1.164	A	B	B	B	A	H	A	B	A	B	B	A	B	B	B	A	A	A	A	A	A	A	B	A	A	B	A	A	A	A	B	A	A	H	B	B	A	H	A	A	H	A	A	B	A	B	B
1H-1	BOPA1_3220-723	2.83	A	B	B	B	A	H	A	B	A	B	B	A	B	B	B	A	A	A	A	A	A	A	B	A	A	B	A	-	A	A	B	A	A	H	B	B	A	H	A	A	H	A	A	B	A	B	B
1H-1	BOPA2_12_30715	5.856	A	B	B	B	A	H	A	B	A	B	B	A	B	B	B	A	A	A	A	A	A	A	B	A	A	B	A	H	A	A	B	A	A	H	B	B	A	H	A	A	H	A	A	B	A	B	B
1H-1	SCRI_RS_124234	6.098	A	B	B	B	A	H	A	B	A	B	B	A	B	B	B	A	A	A	A	A	A	A	B	A	A	B	A	A	A	A	B	A	A	H	B	B	A	H	A	A	H	A	A	B	A	B	B
1H-1	SCRI_RS_120053	6.343	A	B	B	B	A	H	A	B	A	B	B	A	B	B	B	A	A	A	A	A	A	A	B	A	A	B	A	A	A	A	B	A	A	H	B	B	A	H	A	A	H	A	A	B	A	B	B
1H-1	SCRI_RS_120053	6.343	A	B	B	B	A	H	A	B	A	B	B	A	B	B	B	A	A	A	A	A	A	A	B	A	A	B	A	A	A	A	B	A	A	H	B	B	A	H	A	A	H	A	A	B	A	B	B
1H-1	BOPA1_7174-365	11.469	A	B	B	B	A	H	A	B	A	B	B	A	B	B	B	A	A	A	A	A	B	A	B	B	A	B	A	H	A	A	B	A	A	H	B	B	B	H	A	A	H	A	A	B	A	B	B
1H-1	BOPA1_6195-2137	11.469	A	B	B	B	A	H	A	B	A	B	B	A	B	B	B	A	A	A	A	A	B	A	B	B	A	B	A	H	A	A	B	A	A	H	B	B	B	H	A	A	H	A	A	B	A	B	B
1H-1	SCRI_RS_138156	11.469	A	B	B	B	A	H	A	B	A	B	B	A	B	B	B	A	A	A	A	A	B	A	B	B	A	B	A	H	A	A	B	A	A	H	B	B	B	H	A	A	H	A	A	B	A	B	B
1H-1	SCRI_RS_113745	11.686	A	B	B	B	A	H	A	B	A	B	B	A	B	B	B	A	A	A	A	A	B	A	B	B	A	B	A	H	A	A	B	A	A	H	B	B	B	H	A	A	H	A	A	B	A	B	B
1H-1	SCRI_RS_138128	12.18	A	B	B	B	A	-	A	B	A	B	B	A	B	B	B	A	A	A	A	A	B	A	B	B	A	B	-	H	A	A	B	A	A	B	B	B	B	H	A	-	-	A	A	B	A	B	B
1H-1	SCRI_RS_161137	16.068	A	B	B	B	A	H	A	B	A	B	B	A	B	B	B	A	A	A	A	A	B	A	B	B	A	B	A	A	A	A	B	A	A	H	B	B	B	H	A	A	H	A	A	B	A	B	B
1H-1	SCRI_RS_179144	21.354	A	B	B	B	A	H	A	B	A	A	B	A	A	B	B	A	A	A	A	B	B	A	B	B	A	B	A	A	A	A	H	A	A	H	B	B	B	H	A	A	H	A	A	B	A	A	A
1H-1	BOPA2_12_11011	23.527	A	B	B	B	A	H	A	B	A	A	B	A	A	B	B	A	A	A	A	B	B	A	B	B	A	B	A	A	A	A	H	A	A	H	B	B	B	H	A	A	H	A	A	B	A	A	A
1H-1	BOPA2_12_30933	23.762	A	B	B	B	A	H	A	B	A	A	B	A	A	B	B	A	A	A	A	B	B	A	B	B	A	B	A	A	A	A	H	A	A	-	B	B	B	B	A	A	H	A	A	B	A	A	A
1H-1	SCRI_RS_189465	35.599	A	B	B	B	A	A	B	B	A	A	B	A	A	B	A	A	A	B	B	B	B	A	B	B	A	H	A	A	A	B	A	A	A	B	A	A	B	B	A	A	A	A	A	B	A	A	A
1H-1	BOPA2_12_30948	37.332	A	B	B	B	A	A	B	B	A	A	B	A	A	H	A	A	A	B	B	B	B	A	B	B	A	H	A	A	A	B	A	A	A	B	A	A	B	B	A	A	A	A	A	B	A	A	A
1H-1	SCRI_RS_13972	43.3	A	B	B	B	A	A	B	B	A	A	B	A	A	B	A	A	A	B	B	B	A	A	B	A	A	-	A	A	A	B	A	A	A	B	A	A	A	B	A	A	A	A	A	B	A	A	A
1H-1	BOPA2_12_30876	45.741	B	B	B	B	B	A	B	B	A	A	B	A	B	B	A	A	A	B	B	B	A	A	B	A	A	H	A	A	A	-	A	A	A	B	A	A	A	B	A	A	A	A	A	B	A	A	A
1H-1	BOPA1_10922-503	50.083	B	B	B	B	A	A	B	B	A	A	B	A	B	B	A	A	A	B	B	B	A	A	B	A	A	H	A	-	A	-	A	A	A	B	A	A	A	B	A	A	A	A	A	B	A	A	A
1H-1	SCRI_RS_130592	55.102	A	B	B	B	H	A	B	B	A	A	B	A	A	H	A	A	A	B	B	B	A	A	B	A	A	B	A	A	A	A	A	A	A	B	A	A	A	-	A	A	A	A	A	B	A	A	A
1H-1	SCRI_RS_169668	63.847	A	B	B	B	A	A	B	B	A	A	B	A	A	H	A	A	A	B	B	B	B	A	B	B	A	H	A	-	A	H	A	A	A	B	A	A	B	B	A	A	A	A	A	B	A	A	A
1H-1	SCRI_RS_124926	68.797	B	B	B	B	B	H	B	B	A	A	B	A	B	B	A	A	A	B	B	B	B	A	B	B	A	B	A	H	A	-	A	A	A	B	A	A	B	B	A	A	A	A	A	B	A	A	A
1H-1	SCRI_RS_14227	69.048	B	B	B	B	B	H	B	B	A	A	B	A	B	B	A	A	A	B	B	B	B	A	B	B	A	B	A	A	A	H	A	A	A	B	A	A	B	B	A	A	A	A	A	B	A	A	A
1H-1	SCRI_RS_88375	69.048	B	B	B	B	B	H	B	B	A	A	B	A	B	B	A	A	A	B	B	B	B	A	B	B	A	B	A	A	A	-	A	A	A	B	A	A	B	B	A	A	A	A	A	B	A	A	A
1H-1	SCRI_RS_171221	69.048	B	B	B	B	B	H	B	B	A	A	B	A	B	B	A	A	A	B	B	B	B	A	B	B	A	B	A	A	A	-	A	A	A	B	A	A	B	B	A	A	A	A	A	B	A	A	A
1H-1	SCRI_RS_150226	69.048	B	B	B	B	B	H	B	B	A	A	B	A	B	B	A	A	A	B	B	B	B	A	B	B	A	B	A	-	A	-	A	A	A	B	A	A	B	B	A	A	A	A	A	B	A	A	A
1H-1	BOPA2_12_30241	69.291	B	B	B	B	B	H	B	B	A	A	B	A	B	B	A	A	A	B	B	B	B	A	B	B	A	B	A	A	A	-	A	A	A	B	A	A	B	B	A	A	A	A	A	B	A	A	A
1H-1	SCRI_RS_4891	73.119	B	B	B	B	B	H	B	B	A	A	B	A	B	B	A	A	A	B	B	B	B	A	B	B	A	B	A	A	A	-	A	A	A	B	A	A	B	B	A	A	A	A	A	B	A	A	A
1H-1	SCRI_RS_153360	73.849	B	B	B	B	B	H	B	B	A	A	B	A	B	B	A	A	A	B	B	B	A	A	B	B	A	B	A	A	A	-	A	A	A	B	A	A	B	B	A	A	A	A	A	B	A	A	A
1H-1	SCRI_RS_138043	73.849	B	B	B	B	B	H	B	B	A	A	B	A	B	B	A	A	A	B	B	B	A	A	B	B	A	B	A	A	A	B	A	A	A	B	A	A	B	B	A	A	A	A	A	B	A	A	A
1H-1	SCRI_RS_232660	82.701	A	B	B	B	B	B	B	A	A	B	B	A	A	B	A	A	A	B	B	B	A	A	B	B	A	B	A	A	B	H	H	A	A	B	A	A	B	B	B	A	A	A	A	B	A	A	A
1H-1	SCRI_RS_128285	82.701	A	B	B	B	B	B	B	A	A	B	B	A	A	B	A	A	A	B	B	B	A	A	B	B	A	B	A	A	B	H	H	A	A	B	A	A	B	B	B	A	A	A	A	B	A	A	A
1H-1	SCRI_RS_161702	85.847	A	B	B	B	B	B	B	A	A	B	B	B	A	B	A	A	A	B	B	A	A	A	B	B	A	H	A	A	H	H	H	A	A	B	A	A	B	B	B	A	A	A	A	B	A	A	A
1H-1	SCRI_RS_116548	86.302	A	B	B	B	B	B	B	A	A	B	B	-	A	B	A	A	A	B	B	A	A	A	B	B	A	H	A	A	A	H	H	A	A	B	A	A	B	B	B	A	A	A	A	B	A	A	A
1H-1	SCRI_RS_184784	97.078	-	B	B	B	B	B	B	A	A	B	B	A	A	B	A	B	B	B	B	A	A	A	A	A	B	H	A	A	A	H	H	A	A	B	A	A	A	-	B	A	A	A	A	B	B	B	A
1H-1	SCRI_RS_141140	97.328	A	B	B	B	B	B	B	A	A	B	B	A	A	B	A	B	B	B	B	A	A	A	A	A	B	H	A	A	A	H	H	A	A	B	A	A	A	A	B	A	A	A	A	B	B	B	A
1H-1	BOPA1_3277-446	97.328	A	B	B	B	B	B	B	A	A	B	B	A	A	B	A	B	B	B	B	A	A	A	A	A	B	H	A	A	A	H	H	A	A	B	A	A	A	A	B	A	A	A	A	B	B	B	A
1H-1	SCRI_RS_214559	99.095	A	B	B	B	B	B	B	A	A	B	B	A	A	B	A	A	B	B	B	A	A	A	A	A	B	H	A	A	A	B	H	A	A	A	A	B	A	-	B	A	A	A	A	B	B	B	A
1H-1	SCRI_RS_183171	100.861	A	B	B	B	B	B	B	A	A	B	B	A	A	B	A	B	B	B	B	A	A	A	A	A	B	H	A	A	A	H	H	A	A	B	A	A	A	-	B	A	A	A	A	B	B	B	A
1H-1	SCRI_RS_199179	108.526	A	B	B	B	B	B	B	A	A	B	B	A	A	B	A	B	B	B	B	A	B	A	A	B	B	H	A	A	A	H	H	A	A	B	A	A	B	B	B	A	A	A	A	B	B	B	A
1H-1	SCRI_RS_132461	108.526	A	B	B	B	B	B	B	A	A	B	B	A	A	B	A	B	B	B	B	A	B	A	A	B	B	H	A	A	A	H	H	A	A	B	A	A	B	B	B	A	A	A	A	B	B	B	A
1H-1	SCRI_RS_199178	108.526	A	B	B	B	B	B	B	A	A	B	B	A	A	B	A	B	B	B	B	A	B	A	A	B	B	H	A	A	A	H	H	A	A	B	A	A	B	B	B	A	A	A	A	B	B	B	A
1H-1	SCRI_RS_9480	108.526	A	B	B	B	B	B	B	A	A	B	B	A	A	B	A	B	B	B	B	A	B	A	A	B	B	H	A	A	A	H	H	A	A	B	A	A	B	B	B	A	A	A	A	B	B	B	A
1H-1	SCRI_RS_221759	110.569	A	B	B	B	B	B	B	A	A	B	B	A	A	B	A	A	B	B	B	A	B	A	A	B	B	H	H	A	A	B	H	A	A	A	A	B	B	B	B	A	A	A	A	B	B	B	A
1H-1	BOPA1_2265-363	110.815	A	B	B	B	B	B	B	A	A	B	B	A	A	B	A	A	B	B	B	A	B	A	A	B	B	H	H	A	A	-	H	A	A	A	A	B	B	A	B	A	A	A	A	B	B	B	A
1H-1	BOPA2_12_31467	111.064	A	B	B	B	B	B	B	A	A	H	B	A	A	B	A	A	B	B	B	A	B	A	A	B	B	H	H	A	A	-	H	A	A	A	A	B	B	-	B	A	A	A	A	B	B	B	A
1H-1	SCRI_RS_151764	111.064	A	B	B	B	B	B	B	A	A	H	B	A	A	B	A	A	B	B	B	A	B	A	A	B	B	H	H	A	A	B	-	A	A	A	A	B	B	A	B	A	A	A	A	B	B	B	A
1H-1	BOPA1_8166-525	111.065	A	B	B	B	B	B	B	A	A	H	B	A	A	B	A	A	B	B	B	A	B	A	A	B	B	H	H	A	A	H	H	A	A	A	A	B	B	B	B	A	A	A	A	B	B	B	A
1H-1	SCRI_RS_182631	111.065	A	B	B	B	B	B	B	A	A	H	B	A	A	B	A	A	B	B	B	A	B	A	A	B	B	H	H	A	A	H	H	A	A	A	A	B	B	B	B	A	A	A	A	B	B	B	A
1H-1	SCRI_RS_188937	111.065	A	B	B	B	B	B	B	A	A	H	B	A	A	B	A	A	B	B	B	A	B	A	A	B	B	H	H	A	A	-	H	A	A	A	A	B	B	B	B	A	A	A	A	B	B	B	A
1H-1	BOPA2_12_30683	111.065	A	B	B	B	B	B	B	A	A	H	B	A	A	B	A	A	B	B	B	A	B	A	A	B	B	H	H	A	A	H	H	A	A	A	A	B	B	-	B	A	A	A	A	B	B	B	A
1H-1	BOPA1_3710-852	111.065	A	B	B	B	B	B	B	A	A	H	B	A	A	B	A	A	B	B	B	A	B	A	A	B	B	H	H	A	A	H	H	A	A	A	A	B	B	A	B	A	A	A	A	B	B	B	A
1H-1	SCRI_RS_160916	111.308	A	B	B	B	B	B	B	A	A	A	B	A	A	B	A	A	B	B	B	A	B	A	A	B	B	H	H	A	A	B	H	A	A	A	A	B	B	B	B	A	A	A	A	B	B	B	A
1H-1	BOPA2_12_30796	111.308	A	B	B	B	B	B	B	A	A	A	B	A	A	B	A	A	B	B	B	A	B	A	A	B	B	H	H	A	A	-	H	A	A	A	A	B	B	B	B	A	A	A	A	B	B	B	A
1H-1	BOPA1_ABC02639-1-4-370	111.308	A	B	B	B	B	B	B	A	A	A	B	A	A	B	A	A	B	B	B	A	B	A	A	B	B	H	H	A	A	-	H	A	A	A	A	B	B	B	B	A	A	A	A	B	B	B	A
1H-1	BOPA1_ConsensusGBS0342-1	111.308	A	B	B	B	B	B	B	A	A	A	B	A	A	B	A	A	B	B	B	A	B	A	A	B	B	H	H	A	A	H	H	A	A	A	A	B	B	B	B	A	A	A	-	B	B	B	A
1H-1	SCRI_RS_82327	111.308	A	B	B	B	B	B	B	A	A	A	B	A	A	B	A	A	B	B	B	A	B	A	A	B	B	H	H	A	A	H	H	A	A	A	A	B	B	B	B	A	A	A	A	B	B	B	A
1H-1	BOPA1_3444-1044	111.308	A	B	B	B	B	B	B	A	A	A	B	A	A	B	A	A	B	B	B	A	B	A	A	B	B	H	H	A	A	H	H	A	A	A	A	B	B	B	B	A	A	A	A	B	B	B	A
1H-1	SCRI_RS_85918	111.308	A	B	B	B	B	B	B	A	A	A	B	A	A	B	A	A	B	B	B	A	B	A	A	B	B	H	H	A	A	H	H	A	A	A	A	B	B	B	B	A	A	A	A	B	B	B	A
1H-1	BOPA2_12_10235	111.308	A	B	B	B	B	B	B	A	A	A	B	A	A	B	A	A	B	B	B	A	B	A	A	B	B	H	H	A	A	H	H	A	A	A	A	B	B	B	B	A	A	A	A	B	B	B	A
1H-1	BOPA2_12_10159	111.547	A	B	B	B	B	B	B	A	A	A	B	A	A	B	A	A	B	B	B	A	B	A	A	B	B	H	H	A	A	H	H	A	A	A	A	B	B	B	B	A	A	A	A	B	B	B	A
1H-1	SCRI_RS_193640	111.308	A	B	B	B	B	B	B	A	A	A	B	A	A	B	A	A	B	B	B	A	B	A	A	B	B	H	H	A	A	H	H	A	A	A	A	B	B	B	B	A	A	A	A	B	B	B	A
1H-1	BOPA1_3217-929	111.308	A	B	B	B	B	B	B	A	A	A	B	A	A	B	A	A	B	B	B	A	B	A	A	B	B	H	H	A	A	H	H	A	A	A	A	B	B	B	B	A	A	A	A	B	B	B	A
1H-1	SCRI_RS_17924	111.308	A	B	B	B	B	B	B	A	A	A	B	A	A	B	A	A	B	B	B	A	B	A	A	B	B	H	H	A	A	H	H	A	A	A	A	B	B	B	B	A	A	A	A	B	B	B	A
1H-1	SCRI_RS_139785	111.308	A	B	B	B	B	B	B	A	A	A	B	A	A	B	A	A	B	B	B	A	B	A	A	B	B	H	H	A	A	H	H	A	A	A	A	B	B	B	B	A	A	A	A	B	B	B	A
1H-1	BOPA2_12_31208	111.308	A	B	B	B	B	B	B	A	A	A	B	A	A	B	A	A	B	B	B	A	B	A	A	B	B	H	H	A	A	H	H	A	A	A	A	B	B	B	B	A	A	A	A	B	B	B	A
1H-1	SCRI_RS_149726	111.308	A	B	B	B	B	B	B	A	A	A	B	A	A	B	A	A	B	B	B	A	B	A	A	B	B	H	H	A	A	H	H	A	A	A	A	B	B	B	B	A	A	A	A	B	B	B	A
1H-1	BOPA1_7090-1260	111.308	A	B	B	B	B	B	B	A	A	A	B	A	A	B	A	A	B	B	B	A	B	A	A	B	B	H	H	A	A	H	H	A	A	A	A	B	B	B	B	A	A	A	A	B	B	B	A
1H-1	BOPA2_12_10300	111.308	A	B	B	B	B	B	B	A	A	A	B	A	A	B	A	A	B	B	B	A	B	A	A	B	B	H	H	A	A	H	H	A	A	A	A	B	B	B	B	A	A	A	A	B	B	B	A
1H-1	BOPA1_8613-278	111.308	A	B	B	B	B	B	B	A	A	A	B	A	A	B	A	A	B	B	B	A	B	A	A	B	B	H	H	A	A	H	H	A	A	A	A	B	B	B	B	A	A	A	A	B	B	B	A
1H-1	BOPA2_12_30043	111.548	A	B	B	B	B	B	B	A	A	A	B	A	A	B	A	A	B	B	B	A	B	A	A	B	B	H	H	A	A	B	H	A	A	A	A	B	B	B	B	A	A	A	A	B	B	B	A
1H-1	BOPA2_12_30404	111.548	A	B	B	B	B	B	B	A	A	A	B	A	A	B	A	A	B	B	B	A	B	A	A	B	B	H	H	A	A	B	H	A	A	A	A	B	B	B	B	A	A	A	A	B	B	B	A
1H-1	SCRI_RS_213103	111.548	A	B	B	B	B	B	B	A	A	A	B	A	A	B	A	A	B	B	B	A	B	A	A	B	B	H	H	A	A	B	H	A	A	A	A	B	B	B	B	A	A	A	A	B	B	B	A
1H-1	SCRI_RS_143927	111.548	A	B	B	B	B	B	B	A	A	A	B	A	A	B	A	A	B	B	B	A	B	A	A	B	B	H	H	A	A	-	H	A	A	A	A	B	B	B	B	A	A	A	A	B	B	B	A
1H-1	BOPA2_12_30438	111.548	A	B	B	B	B	B	B	A	A	A	B	A	A	B	A	A	B	B	B	A	B	A	A	B	B	H	H	A	A	-	H	A	A	A	A	B	B	B	B	A	A	A	A	B	B	B	A
1H-1	SCRI_RS_186830	111.548	A	B	B	B	B	B	B	A	A	A	B	A	A	B	A	A	B	B	B	A	B	A	A	B	B	H	H	A	A	-	H	A	A	A	A	B	B	B	B	A	A	A	A	B	B	B	A
1H-1	BOPA1_ABC14148-1-1-177	111.548	A	B	B	B	B	B	B	A	A	A	B	A	A	B	A	A	B	B	B	A	B	A	A	B	B	H	H	A	A	-	H	A	A	A	A	B	B	B	B	A	A	A	A	B	B	B	A
1H-1	SCRI_RS_149971	111.548	A	B	B	B	B	B	B	A	A	A	B	A	A	B	A	A	B	B	B	A	B	A	A	B	B	H	H	A	A	-	H	A	A	A	A	B	B	B	B	A	A	A	A	B	B	B	A
1H-1	SCRI_RS_189586	111.548	A	B	B	B	B	B	B	A	A	A	B	A	A	B	A	A	B	B	B	A	B	A	A	B	B	H	H	A	A	-	H	A	A	A	A	B	B	B	B	A	A	A	A	B	B	B	A
1H-1	BOPA1_ABC11913-1-1-104	111.548	A	B	B	B	B	B	B	A	A	A	B	A	A	B	A	A	B	B	B	A	B	A	A	B	B	H	H	A	A	-	H	A	A	A	A	B	B	B	B	A	A	A	A	B	B	B	A
1H-1	SCRI_RS_141511	111.548	A	B	B	B	B	B	B	A	A	A	B	A	A	B	A	A	B	B	B	A	B	A	A	B	B	H	H	A	A	-	H	A	A	A	A	B	B	B	B	A	A	A	A	B	B	B	A
1H-1	BOPA1_1866-866	111.548	A	B	B	B	B	B	B	A	A	A	B	A	A	B	A	A	B	B	B	A	B	A	A	B	B	H	H	A	A	B	-	A	A	A	A	B	B	B	B	A	A	A	A	B	B	B	A
1H-1	SCRI_RS_124377	111.548	A	B	B	B	B	B	B	A	A	A	B	A	A	B	A	A	B	B	B	A	B	A	A	B	B	H	H	A	A	B	H	A	A	A	A	B	B	B	B	A	A	A	A	B	B	B	A
1H-1	BOPA2_12_30562	111.548	A	B	B	B	B	B	B	A	A	A	B	A	A	B	A	A	B	B	B	A	B	A	A	B	B	H	H	A	A	H	H	A	A	A	A	B	B	B	B	A	A	A	A	B	B	B	A
1H-1	SCRI_RS_138691	111.801	A	B	B	B	B	B	B	A	A	A	B	A	A	B	A	A	B	B	B	A	B	A	A	B	B	H	A	A	A	B	H	A	A	A	A	B	B	B	B	A	A	A	A	B	B	B	A
1H-1	BOPA2_12_30306	112.054	A	B	B	B	B	B	B	A	A	A	B	A	A	B	A	A	B	B	B	A	B	A	A	B	B	H	A	A	A	H	H	A	A	A	A	B	B	B	B	A	A	A	A	B	B	B	A
1H-1	BOPA2_12_10938	112.787	A	B	B	B	B	B	B	A	A	A	B	A	A	B	A	A	B	B	B	A	B	A	A	B	B	H	H	A	A	H	H	A	A	A	A	B	B	B	B	A	A	A	A	B	B	B	A
1H-1	BOPA1_5297-796	113.026	A	B	B	B	B	B	B	A	A	A	B	A	A	B	A	A	B	B	B	A	B	A	A	B	B	H	H	A	A	H	H	A	A	A	A	B	B	B	B	A	A	A	A	B	B	B	A
1H-1	BOPA1_ABC10636-1-4-285	113.026	A	B	B	B	B	B	B	A	A	A	B	A	A	B	A	A	B	B	B	A	B	A	A	B	B	H	H	A	A	H	H	A	A	A	A	B	B	B	B	A	A	A	A	B	B	B	A
1H-1	BOPA2_12_30243	113.026	A	B	B	B	B	B	B	A	A	A	B	A	A	B	A	A	B	B	B	A	B	A	A	B	B	H	H	A	A	H	H	A	A	A	A	B	B	B	B	A	A	A	A	B	B	B	A
1H-1	SCRI_RS_17256	113.026	A	B	B	B	B	B	B	A	A	A	B	A	A	B	A	A	B	B	B	A	B	A	A	B	B	H	H	A	A	H	H	A	A	A	A	B	B	B	B	A	A	A	A	B	B	B	A
1H-1	BOPA1_4793-777	113.026	A	B	B	B	B	B	B	A	A	A	B	A	A	B	A	A	B	B	B	A	B	A	A	B	B	H	H	A	A	H	H	A	A	A	A	B	B	B	B	A	A	A	A	B	B	B	A
1H-1	BOPA1_3689-1101	113.026	A	B	B	B	B	B	B	A	A	A	B	A	A	B	A	A	B	B	B	A	B	A	A	B	B	H	H	A	A	H	H	A	A	A	A	B	B	B	B	A	A	A	A	B	B	B	A
1H-1	BOPA2_12_30750	113.026	A	B	B	B	B	B	B	A	A	A	B	A	A	B	A	A	B	B	B	A	B	A	A	B	B	H	H	A	A	H	H	A	A	A	A	B	B	B	B	A	A	A	A	B	B	B	A
1H-1	SCRI_RS_119743	113.026	A	B	B	B	B	B	B	A	A	A	B	A	A	B	A	A	B	B	B	A	B	A	A	B	B	H	H	A	A	H	H	A	A	A	A	B	B	B	B	A	A	A	A	B	B	B	A
1H-1	SCRI_RS_148600	113.026	A	B	B	B	B	B	B	A	A	A	B	A	A	B	A	A	B	B	B	A	B	A	A	B	B	H	H	A	A	H	H	A	A	A	A	B	B	B	B	A	A	A	A	B	B	B	A
1H-1	BOPA1_8743-197	113.264	A	B	B	B	B	B	B	A	A	A	B	A	A	B	A	A	B	B	B	A	B	A	A	B	B	H	H	A	A	H	H	A	A	A	A	B	B	B	B	A	A	A	A	B	B	B	A
1H-1	BOPA2_12_11169	113.265	A	B	B	B	B	B	B	A	A	A	B	A	A	B	A	A	B	B	B	A	B	A	A	B	B	H	H	A	A	-	H	A	A	A	A	B	B	B	B	A	A	A	A	B	B	B	A
1H-1	BOPA1_8717-244	113.265	A	B	B	B	B	B	B	A	A	A	B	A	A	B	A	A	B	B	B	A	B	A	A	B	B	H	H	A	A	-	H	A	A	A	A	B	B	B	B	A	A	A	A	B	B	B	A
1H-1	SCRI_RS_153733	113.265	A	B	B	B	B	B	B	A	A	A	B	A	A	B	A	A	B	B	B	A	B	A	A	B	B	H	H	A	A	H	H	A	A	A	A	B	B	B	B	A	A	A	A	B	B	B	A
1H-1	BOPA2_12_30522	113.265	A	B	B	B	B	B	B	A	A	A	B	A	A	B	A	A	B	B	B	A	B	A	A	B	B	H	H	A	A	H	H	A	A	A	A	B	B	B	B	A	A	A	A	B	B	B	A
1H-1	SCRI_RS_167877	113.265	A	B	B	B	B	B	B	A	A	A	B	A	A	B	A	A	B	B	B	A	B	A	A	B	B	H	H	A	A	H	H	A	A	A	A	B	B	B	B	A	A	A	A	B	B	B	A
1H-1	BOPA2_12_30786	113.265	A	B	B	B	B	B	B	A	A	A	B	A	A	B	A	A	B	B	B	A	B	A	A	B	B	H	H	A	A	H	H	A	A	A	A	B	B	B	B	A	A	A	A	B	B	B	A
1H-1	BOPA2_12_30672	113.265	A	B	B	B	B	B	B	A	A	A	B	A	A	B	A	A	B	B	B	A	B	A	A	B	B	H	H	A	A	B	H	A	A	A	A	B	B	B	B	A	A	A	A	B	B	B	A
1H-1	BOPA2_12_30348	114.028	A	B	B	B	B	B	B	A	A	A	B	A	A	B	A	A	B	B	B	A	B	A	A	B	B	H	H	A	A	B	-	A	A	A	A	B	B	B	B	A	A	A	A	B	B	B	A
1H-1	SCRI_RS_1445	115.565	A	B	B	B	B	B	B	A	A	A	B	A	A	B	A	A	B	B	B	A	B	A	A	B	B	H	H	A	A	H	H	A	A	A	A	B	B	B	A	A	A	A	A	B	B	B	A
1H-1	SCRI_RS_207335	115.565	A	B	B	B	B	B	B	A	A	A	B	A	A	B	A	A	B	B	B	A	B	A	A	B	B	H	H	A	A	H	H	A	A	A	A	B	B	B	A	A	A	A	A	B	B	B	A
1H-1	SCRI_RS_193401	115.565	A	B	B	B	B	B	B	A	A	A	B	A	A	B	A	A	B	B	B	A	B	A	A	B	B	H	H	A	A	H	H	A	A	A	A	B	B	B	A	A	A	A	A	B	B	B	A
1H-1	SCRI_RS_100503	115.801	A	B	B	B	B	B	B	A	A	A	B	A	A	B	A	A	B	B	B	A	B	A	A	B	B	H	H	A	A	H	H	A	A	A	A	B	B	B	A	A	A	A	A	B	B	B	A
1H-1	SCRI_RS_165072	116.037	A	B	B	B	B	B	B	A	A	A	B	A	A	B	A	A	B	B	B	A	B	A	A	B	B	H	H	A	A	H	H	A	A	A	A	B	B	B	A	A	A	A	A	B	B	B	A
1H-1	SCRI_RS_201072	116.037	A	B	B	B	B	B	B	A	A	A	B	A	A	B	A	A	B	B	B	A	B	A	A	B	B	H	H	A	A	H	H	A	A	A	A	B	B	B	A	A	A	A	A	B	B	B	A
1H-1	SCRI_RS_907	116.272	A	B	B	B	B	B	B	A	A	A	B	A	A	B	A	A	B	B	B	A	B	A	A	B	B	H	H	A	A	H	H	A	A	A	A	B	B	B	A	A	A	A	A	B	B	B	A
1H-1	SCRI_RS_225107	116.272	A	B	B	B	B	B	B	A	A	A	B	A	A	B	A	A	B	B	B	A	B	A	A	B	B	H	H	A	A	H	H	A	A	A	A	B	B	B	A	A	A	A	A	B	B	B	A
1H-1	SCRI_RS_207081	116.506	A	B	B	B	B	B	B	A	A	A	B	A	A	B	A	A	B	B	B	A	B	A	A	B	B	H	H	A	A	H	H	A	A	A	A	B	B	B	A	A	A	A	A	B	B	B	A
1H-1	SCRI_RS_145305	116.737	A	B	B	B	B	B	B	A	A	A	B	A	A	B	A	A	B	B	B	A	B	A	A	B	B	H	H	A	A	H	H	A	A	A	A	B	B	B	A	A	A	A	A	B	B	B	A
1H-1	SCRI_RS_229636	119.693	A	B	B	B	B	B	B	A	A	A	B	A	A	B	A	A	B	B	B	A	B	A	A	A	B	H	H	A	A	H	B	A	A	A	A	B	B	B	A	A	A	A	A	B	B	B	A
1H-1	SCRI_RS_213455	119.693	A	B	B	B	B	B	B	A	A	A	B	A	A	B	A	A	B	B	B	A	B	A	A	A	B	H	H	A	A	H	B	A	A	A	A	B	B	B	A	A	A	A	A	B	B	B	A
1H-1	SCRI_RS_152795	120.897	A	B	B	B	B	B	B	A	A	A	B	A	A	B	A	A	B	B	B	A	B	A	A	A	B	H	H	A	A	H	B	A	A	A	A	B	B	B	A	A	A	A	A	B	B	B	A
1H-1	SCRI_RS_121978	120.897	A	B	B	B	B	B	B	A	A	A	B	A	A	B	A	A	B	B	B	A	B	A	A	A	B	H	H	A	A	H	B	A	A	A	A	B	B	B	A	A	A	A	A	B	B	B	A
1H-1	SCRI_RS_179793	120.897	A	B	B	B	B	B	B	A	A	A	B	A	A	B	A	A	B	B	B	A	B	A	A	A	B	H	H	A	A	H	B	A	A	A	A	B	B	B	A	A	A	A	A	B	B	B	A
1H-1	SCRI_RS_122216	120.897	A	B	B	B	B	B	B	A	A	A	B	A	A	B	A	A	B	B	B	A	B	A	A	A	B	H	H	A	A	H	B	A	A	A	A	B	B	B	A	A	A	A	A	B	B	B	A
1H-1	SCRI_RS_211274	120.897	A	B	B	B	B	B	B	A	A	A	B	A	A	B	A	A	B	B	B	A	B	A	A	A	B	H	H	A	A	H	B	A	A	A	A	B	B	B	A	A	A	A	A	B	B	B	A
1H-1	BOPA1_3845-1089	120.897	A	B	B	B	B	B	B	A	A	A	B	A	A	B	A	A	B	B	B	A	B	A	A	A	B	H	H	A	A	H	B	A	A	A	A	B	B	B	A	A	A	A	A	B	B	B	A
1H-1	BOPA2_12_30821	120.897	A	B	B	B	B	B	B	A	A	A	B	A	A	B	A	A	B	B	B	A	B	A	A	A	B	H	H	A	A	H	B	A	A	A	A	B	B	B	A	A	A	A	A	B	B	B	A
1H-1	BOPA2_12_10201	124.5	A	B	B	B	B	B	B	A	A	A	B	A	A	B	A	A	B	B	B	A	B	A	A	B	B	A	B	A	A	H	B	A	A	A	A	B	B	B	A	A	A	A	A	B	B	B	A
1H-1	SCRI_RS_237999	124.996	A	B	B	B	B	B	B	A	A	A	B	A	A	B	A	A	B	B	B	A	B	A	A	B	B	A	B	A	A	H	B	A	A	A	A	B	B	B	A	A	A	A	A	B	B	B	A
1H-1	SCRI_RS_116661	128.927	A	B	H	B	B	B	B	A	A	A	B	A	A	B	A	H	A	A	A	A	B	A	A	B	B	A	B	A	A	H	B	A	A	A	A	B	B	B	A	A	A	B	A	B	B	B	A
1H-1	SCRI_RS_85391	129.161	A	B	H	B	B	B	B	A	A	A	B	A	A	B	A	H	A	A	A	A	B	A	A	B	B	A	B	A	A	H	B	A	A	A	A	B	B	H	A	A	A	B	A	B	B	B	A
1H-1	BOPA1_11603-445	129.631	A	B	H	B	B	B	B	A	A	A	B	A	A	B	A	H	A	A	A	A	B	A	A	B	B	A	B	A	A	H	B	A	A	A	A	B	B	B	A	A	A	B	A	B	B	B	A
1H-1	SCRI_RS_180349	129.631	A	B	H	B	B	B	B	A	A	A	B	A	A	B	A	H	A	A	A	A	B	A	A	B	B	A	B	A	A	H	B	A	A	A	A	B	B	B	A	A	A	B	A	B	B	B	A
1H-1	SCRI_RS_239686	129.631	A	B	H	B	B	B	B	A	A	A	B	A	A	B	A	H	A	A	A	A	B	A	A	B	B	A	B	A	A	-	B	A	A	A	A	B	B	B	A	A	A	B	A	B	B	B	A
1H-1	SCRI_RS_151894	130.364	A	B	H	B	B	B	B	A	A	A	B	A	A	B	A	H	A	A	A	A	B	A	A	B	B	A	B	A	A	-	B	A	A	A	A	B	B	B	A	A	A	A	A	B	B	B	A
1H-1	SCRI_RS_188820	130.364	A	B	H	B	B	B	B	A	A	A	B	A	A	B	A	H	A	A	A	A	B	A	A	B	B	A	B	A	A	B	B	A	A	A	A	B	B	B	A	A	A	A	A	B	B	B	A
1H-1	SCRI_RS_151228	130.364	A	B	H	B	B	B	B	A	A	A	B	A	A	B	A	H	A	A	A	A	B	A	A	B	B	A	B	A	A	-	B	A	A	A	A	B	B	B	A	A	A	A	A	B	B	B	A
1H-1	SCRI_RS_170810	130.615	A	B	H	B	B	B	B	A	A	A	B	A	A	B	A	H	A	A	A	A	B	A	A	B	B	A	B	A	A	H	B	A	A	A	A	B	B	B	A	A	A	A	A	B	B	B	A
1H-1	SCRI_RS_204611	130.856	A	B	H	B	B	B	B	A	A	A	B	A	A	B	A	H	A	A	A	A	B	A	A	B	B	A	B	A	A	H	B	A	A	A	A	B	B	H	A	A	A	A	A	B	B	B	A
1H-1	SCRI_RS_194015	134.409	A	B	H	B	B	B	B	A	A	A	B	A	A	B	A	H	B	A	A	A	B	A	A	A	B	A	B	A	A	H	B	A	A	A	A	B	B	H	A	A	A	A	A	B	B	B	B
1H-1	BOPA1_2877-867	134.409	A	B	H	B	B	B	B	A	A	A	B	A	A	B	A	H	B	A	A	A	B	A	A	A	B	A	B	A	A	H	B	A	A	A	A	B	B	H	A	A	A	A	A	B	B	B	B
1H-1	BOPA2_12_10313	134.652	A	B	H	B	B	B	B	A	A	A	B	A	A	B	A	H	B	A	A	A	B	A	A	A	B	A	B	A	A	H	B	A	A	A	A	B	B	B	A	A	A	A	A	B	B	B	B
1H-1	SCRI_RS_183588	147.771	A	B	H	A	B	H	B	A	A	A	B	B	A	B	A	H	A	B	A	A	A	A	A	A	B	A	H	A	A	H	B	B	A	A	A	B	A	B	B	A	A	B	A	B	B	B	A
1H-1	SCRI_RS_160234	148.618	A	B	H	A	B	H	B	A	A	A	B	B	A	B	A	H	A	B	A	A	A	A	A	A	B	A	H	A	A	B	B	B	A	A	A	B	A	B	B	A	A	B	A	B	B	B	A
1H-1	SCRI_RS_138527	148.828	A	B	H	A	B	H	B	A	A	A	B	B	A	B	A	H	A	B	A	A	A	A	A	A	B	A	H	A	A	H	B	B	A	A	A	B	A	B	B	A	A	B	A	B	B	B	A
1H-1	SCRI_RS_188360	148.828	A	B	H	A	B	H	B	A	A	A	B	B	A	B	A	H	A	B	A	A	A	A	A	A	B	A	H	A	A	H	B	B	A	A	A	B	A	B	B	A	A	B	A	B	B	B	A
1H-1	BOPA1_6655-978	149.038	A	B	H	A	B	A	B	A	A	A	B	B	A	B	A	H	A	B	A	A	A	A	A	A	B	A	H	A	A	H	B	B	A	A	A	B	A	B	B	A	A	B	A	B	B	B	A
1H-1	SCRI_RS_181239	149.668	A	B	H	A	B	A	B	A	A	A	B	B	A	B	A	H	A	B	A	A	A	A	A	A	B	A	H	A	A	H	H	B	A	A	A	B	A	H	B	A	A	B	A	B	B	B	A
1H-1	SCRI_RS_156208	153.838	A	B	H	A	B	A	B	A	A	A	B	B	A	B	A	H	A	B	A	A	B	A	A	B	B	A	H	A	A	B	B	B	A	A	A	B	A	H	B	A	A	B	A	B	B	B	A
1H-1	BOPA1_713-972	154.062	A	B	H	A	B	A	B	A	A	A	B	B	A	B	A	H	A	B	A	A	B	A	A	B	B	A	H	A	A	B	B	B	A	A	A	B	A	B	B	A	A	B	A	B	B	B	A
1H-1	SCRI_RS_21080	154.062	A	B	H	A	B	A	B	A	A	A	B	B	A	B	A	-	A	B	A	A	B	A	A	B	B	A	H	A	A	B	B	B	A	A	A	B	A	B	B	A	A	B	A	B	B	B	A
1H-1	SCRI_RS_181353	157.979	A	B	H	A	B	A	B	A	A	B	B	B	A	B	A	B	A	B	A	H	B	A	A	B	B	H	H	B	H	B	B	B	H	A	A	B	A	B	B	A	A	B	A	B	B	B	A
1H-2	SCRI_RS_4522	0	A	A	A	A	A	H	A	B	B	B	A	B	A	A	B	H	B	A	A	B	B	A	B	B	B	H	A	H	A	A	B	A	B	B	A	A	A	A	H	B	B	A	A	B	A	A	B
1H-2	BOPA1_4027-1814	0.226	A	A	A	A	A	H	A	B	B	B	A	B	A	A	B	H	B	A	A	B	B	A	B	B	B	H	A	A	A	A	B	A	B	B	A	A	A	A	-	B	B	A	A	B	A	A	B
1H-2	SCRI_RS_155758	1.386	A	A	A	A	A	H	A	B	B	B	A	B	A	A	B	H	B	A	A	B	B	A	B	B	B	H	A	-	B	A	B	A	B	B	A	H	A	A	H	B	B	A	B	B	A	A	B
1H-2	SCRI_RS_4893	1.609	A	A	A	A	A	H	A	B	B	B	A	B	A	A	B	H	B	A	A	B	B	A	B	B	B	H	A	-	B	A	B	A	B	B	A	H	A	A	A	B	B	A	B	B	A	A	B
1H-2	SCRI_RS_219726	1.609	A	A	A	A	A	H	A	B	B	B	A	B	A	A	B	H	B	A	A	B	B	A	B	B	B	H	A	-	B	A	B	A	B	B	A	H	A	A	A	B	B	A	B	B	A	A	B
1H-2	SCRI_RS_162765	1.609	A	A	A	A	A	H	A	B	B	B	A	B	A	A	B	H	B	A	A	B	B	A	B	B	B	H	A	-	B	A	B	A	B	B	A	H	A	A	A	B	B	A	B	B	A	A	B
1H-2	BOPA2_12_30403	4.667	A	A	A	A	A	H	A	B	B	B	A	B	A	A	B	H	B	A	A	B	B	A	B	B	B	H	A	H	B	A	B	A	B	B	A	H	B	A	A	B	B	A	B	B	A	A	B
1H-2	SCRI_RS_160475	5.781	A	A	A	A	A	H	A	B	B	B	A	B	A	A	B	H	B	A	A	B	B	A	B	B	B	H	A	A	B	A	B	A	B	B	A	H	B	A	A	B	B	A	B	B	A	A	B
1H-2	BOPA2_12_10207	9.914	A	A	A	A	A	H	A	B	B	B	A	B	A	A	B	H	B	A	A	B	A	A	B	B	B	H	A	A	B	A	B	A	B	B	A	H	B	A	A	B	B	A	B	B	A	A	B
1H-2	SCRI_RS_169881	13.583	A	A	A	A	A	H	A	B	B	B	A	B	A	A	B	B	B	A	A	B	A	A	B	B	A	H	A	-	B	A	B	A	B	B	A	H	A	A	A	B	B	A	B	B	A	A	B
1H-2	BOPA1_ABC00875-1-3-436	16.009	A	A	A	A	A	H	A	B	B	B	A	B	A	A	B	B	B	A	A	B	A	A	B	A	A	A	A	-	B	A	B	A	B	B	A	H	A	A	A	B	B	A	B	B	A	A	B
1H-2	BOPA2_12_31387	17.199	A	A	A	A	A	H	A	B	B	B	A	B	A	A	B	H	B	A	A	B	A	A	B	A	A	H	A	-	B	A	B	A	B	B	A	H	A	A	A	B	B	A	B	B	A	A	B
1H-2	BOPA2_12_30649	17.429	A	A	A	A	A	H	A	B	B	B	A	B	A	A	B	H	B	A	A	B	A	A	B	A	A	H	A	A	B	A	B	A	B	B	A	H	A	A	A	B	B	A	B	B	A	A	B
1H-2	SCRI_RS_196025	23.007	A	A	A	A	B	B	A	B	B	H	A	B	A	A	B	H	A	A	A	B	A	A	B	A	A	B	A	A	B	A	B	A	B	B	-	H	A	A	A	B	A	A	B	B	A	A	B
1H-2	SCRI_RS_207416	27.75	A	A	A	A	B	B	A	B	B	B	A	B	A	A	B	H	A	A	A	B	A	A	B	A	A	B	A	-	B	A	B	A	B	B	B	H	B	A	A	B	A	A	B	B	A	A	B
1H-2	BOPA1_2572-986	27.75	A	A	A	A	B	B	A	B	B	B	A	B	A	A	B	H	A	A	A	B	A	A	B	A	A	B	A	-	B	A	B	A	B	B	B	H	B	A	A	B	A	A	B	B	A	A	B
1H-2	SCRI_RS_196448	28.456	A	A	A	A	B	B	A	B	B	H	A	B	A	A	B	H	A	A	A	B	A	A	B	A	A	B	A	-	B	A	B	A	B	B	B	H	B	A	A	B	A	A	B	B	A	A	B
1H-2	SCRI_RS_165476	28.456	A	A	A	A	B	B	A	B	B	H	A	B	A	A	B	H	A	A	A	B	A	A	B	A	A	B	A	-	B	A	B	A	B	B	B	H	B	A	A	B	A	A	B	B	A	A	B
1H-2	SCRI_RS_161239	28.456	A	A	A	A	B	B	A	B	B	H	A	B	A	A	B	H	A	A	A	B	A	A	B	A	A	B	A	A	B	A	B	A	B	B	B	H	B	A	A	B	A	A	B	B	A	A	B
1H-2	SCRI_RS_165338	28.456	A	A	A	A	B	B	A	B	B	H	A	B	A	A	B	H	A	A	A	B	A	A	B	A	A	B	A	A	B	A	B	A	B	B	B	H	B	A	A	B	A	A	B	B	A	A	B
1H-2	SCRI_RS_138629	28.456	A	A	A	A	B	B	A	B	B	H	A	B	A	A	B	H	A	A	A	B	A	A	B	A	A	B	A	A	B	A	B	A	B	B	-	H	B	A	A	B	A	A	B	B	A	A	B
1H-2	SCRI_RS_180081	29.374	A	A	A	A	B	B	A	B	B	H	A	B	A	B	B	H	A	A	A	B	A	A	B	A	A	B	A	A	A	A	B	A	B	B	B	H	B	A	A	B	A	A	B	B	A	A	B
1H-2	SCRI_RS_166469	29.374	A	A	A	A	B	B	A	B	B	H	A	B	A	B	B	H	A	A	A	B	A	A	B	A	A	B	A	A	A	A	B	A	B	B	B	H	B	A	A	B	A	A	B	B	A	A	B
1H-2	SCRI_RS_130891	29.374	A	A	A	A	B	B	A	B	B	H	A	B	A	B	B	H	A	A	A	B	A	A	B	A	A	B	A	A	A	A	B	A	B	B	B	H	B	A	A	B	A	A	B	B	A	A	B
1H-2	SCRI_RS_150563	29.374	A	A	A	A	B	B	A	B	B	H	A	B	A	B	B	H	A	A	A	B	A	A	B	A	A	B	A	A	A	A	B	A	B	B	B	H	B	A	A	B	A	A	B	B	A	A	B
1H-2	SCRI_RS_155407	29.603	A	A	A	A	B	B	A	B	B	H	A	B	A	B	B	H	A	A	A	B	A	A	B	A	A	B	A	-	A	A	B	A	B	B	B	H	B	A	A	B	A	A	B	B	A	A	B
1H-2	SCRI_RS_162628	30.525	A	A	A	A	B	B	A	B	B	H	A	B	A	B	B	H	A	A	A	B	A	A	B	A	A	B	A	A	A	B	B	A	B	B	B	H	A	A	A	B	A	A	B	B	A	A	B
1H-2	SCRI_RS_184058	30.752	A	A	A	A	B	B	A	B	B	H	A	B	A	B	B	H	A	A	A	B	A	A	B	A	A	B	A	A	A	B	B	A	B	B	B	H	A	A	A	B	A	A	B	B	A	A	B
1H-2	SCRI_RS_150786	30.979	A	A	A	A	B	B	A	B	B	H	A	B	A	B	B	H	A	A	A	B	A	A	B	A	A	B	A	-	A	B	B	A	B	B	H	H	A	A	A	B	A	A	B	B	A	A	B
1H-2	SCRI_RS_141322	31.681	A	A	A	A	B	B	A	B	B	H	A	B	A	B	B	H	A	A	A	B	A	A	B	A	A	B	A	-	A	B	B	A	B	B	H	H	A	A	A	B	A	A	B	B	A	A	B
1H-2	BOPA1_ABC05061-1-1-159	31.681	A	A	A	A	B	B	A	B	B	H	A	B	A	B	B	H	A	A	A	B	A	A	B	A	A	B	A	-	A	B	B	A	B	B	H	H	A	A	A	B	A	A	B	B	A	A	B
1H-2	BOPA1_11454-414	32.429	A	A	A	A	B	B	A	B	B	H	A	B	A	B	B	H	A	A	A	B	A	A	B	A	A	B	A	-	A	B	B	A	B	B	H	-	A	A	A	B	A	A	B	B	A	A	B
1H-2	SCRI_RS_170857	33.399	A	A	A	A	B	B	A	B	B	H	A	B	A	B	B	H	A	A	A	B	A	A	B	A	A	B	A	-	A	B	B	A	B	B	H	-	A	A	A	B	A	A	B	B	A	A	B
1H-2	SCRI_RS_165434	34.374	A	A	A	A	B	B	A	B	B	H	A	B	A	B	B	H	A	A	A	B	A	A	B	A	A	B	A	-	A	B	B	A	B	B	H	H	A	A	A	B	A	A	B	B	A	A	B
1H-2	SCRI_RS_52789	37.191	A	A	A	A	B	B	A	B	B	B	A	B	A	B	B	H	A	A	A	B	A	B	B	A	A	B	A	B	A	B	B	A	B	B	B	H	A	A	A	B	A	A	B	B	A	B	B
1H-2	SCRI_RS_175218	38.195	A	A	A	A	B	B	A	B	B	H	A	B	A	B	B	H	A	A	A	B	A	B	B	A	A	B	A	A	A	B	B	A	B	B	H	H	A	A	B	B	A	A	B	B	A	B	B
1H-2	SCRI_RS_117283	38.195	A	A	A	A	B	B	A	B	B	H	A	B	A	B	B	H	A	A	A	B	A	B	B	A	A	B	A	-	A	B	B	A	B	B	H	H	A	A	B	B	A	A	B	B	A	B	B
1H-2	SCRI_RS_167999	38.434	A	A	A	A	B	B	A	B	B	H	A	B	A	B	B	H	A	A	A	B	A	B	B	A	A	B	A	A	A	B	B	A	B	B	H	A	A	A	B	B	A	A	B	B	A	B	B
1H-2	BOPA1_3246-1135	38.675	A	A	A	A	B	B	A	B	B	H	A	B	A	B	B	H	A	A	A	B	A	B	B	A	A	B	A	A	A	B	B	A	B	B	H	H	A	A	B	B	A	A	B	B	A	B	B
1H-2	SCRI_RS_132472	38.911	A	A	A	A	B	B	A	B	B	H	A	B	A	B	B	H	A	A	A	B	A	B	B	A	A	B	A	H	A	B	B	A	B	B	H	H	A	A	B	B	A	A	B	B	A	B	B
1H-2	SCRI_RS_154621	38.911	A	A	A	A	B	B	A	B	B	H	A	B	A	B	B	H	A	A	A	B	A	B	B	A	A	B	A	H	A	B	B	A	B	B	H	H	A	A	B	B	A	A	B	B	A	B	B
1H-2	BOPA1_4592-118	39.14	A	A	A	A	B	B	A	B	B	H	A	B	A	B	B	H	A	A	A	B	A	B	B	A	A	B	A	H	A	B	B	A	B	B	H	H	A	A	A	B	A	A	B	B	A	B	B
1H-2	BOPA2_12_31081	39.828	A	A	A	A	B	B	A	B	B	H	A	B	A	B	B	H	A	A	A	B	A	B	B	A	A	B	A	H	A	B	B	A	B	B	H	H	A	A	A	B	A	A	B	A	A	B	B
1H-2	BOPA2_12_30935	40.062	A	A	A	A	B	B	A	B	B	H	A	B	A	B	B	H	A	A	A	B	A	B	B	A	A	B	A	H	A	B	B	A	B	B	H	A	A	A	A	B	A	A	B	A	A	B	B
2H	SCRI_RS_187638	0	B	B	A	B	A	A	B	B	A	B	B	B	B	B	B	A	A	A	A	B	B	B	B	B	A	A	B	A	A	A	A	B	B	B	A	B	B	H	A	A	B	B	A	A	A	B	A
2H	SCRI_RS_148734	7.166	B	B	A	B	A	A	B	B	A	B	B	B	B	B	B	A	A	A	H	B	A	B	B	A	A	A	B	A	A	A	A	B	B	B	A	B	A	H	A	A	B	B	A	A	A	B	A
2H	SCRI_RS_135585	15.556	B	B	A	B	A	A	A	B	A	A	B	B	B	B	B	A	A	A	H	A	A	A	A	A	A	A	B	-	A	A	A	B	B	B	A	B	A	H	A	A	B	B	A	A	A	B	A
2H	SCRI_RS_166816	16.273	B	B	A	B	A	A	A	B	A	A	B	B	B	B	B	A	A	A	A	A	A	A	A	A	A	A	B	-	A	A	A	B	B	B	A	B	A	H	A	A	B	B	A	A	A	B	A
2H	SCRI_RS_136200	16.273	B	B	A	B	A	A	A	B	A	A	B	B	B	B	B	A	A	A	A	A	A	A	A	A	A	A	B	B	A	A	A	B	B	B	A	B	A	H	A	A	B	B	A	A	A	B	A
2H	SCRI_RS_175550	16.273	B	B	A	B	A	A	A	B	A	A	B	B	B	B	B	A	A	A	A	A	A	A	A	A	A	A	B	B	A	A	A	B	B	B	A	B	A	H	A	A	B	B	A	A	A	B	A
2H	SCRI_RS_163314	17.107	B	B	A	B	A	A	A	B	A	A	B	B	B	B	B	A	A	A	A	A	A	A	A	A	A	A	B	-	A	A	A	B	B	B	A	B	A	-	A	A	B	B	A	A	A	B	A
2H	SCRI_RS_139708	17.248	B	B	A	B	A	A	A	B	A	A	B	B	B	B	B	A	A	A	A	A	A	A	A	A	A	A	B	B	A	A	A	B	B	B	A	B	A	H	A	A	B	B	A	A	A	B	A
2H	SCRI_RS_13476	32.411	A	B	A	A	A	A	A	B	A	B	A	B	B	B	B	B	B	A	A	A	A	B	B	A	A	A	B	A	A	A	A	B	B	B	A	B	A	H	A	A	B	B	A	A	A	B	A
2H	SCRI_RS_88391	32.555	A	B	A	A	A	A	A	B	A	B	A	B	B	B	B	B	B	A	A	A	A	B	B	A	A	A	B	A	A	A	A	B	B	B	A	B	A	H	A	A	B	B	A	A	A	B	A
2H	SCRI_RS_231057	37.653	A	B	A	A	A	A	A	A	A	B	A	B	B	B	B	B	B	A	A	B	A	B	B	A	A	A	B	A	A	A	A	B	B	B	A	B	A	H	A	B	B	B	A	A	A	B	A
2H	SCRI_RS_204158	39.015	A	B	A	A	A	A	A	A	A	A	A	B	B	B	B	B	B	A	A	B	A	B	B	B	A	A	B	A	A	A	A	B	B	B	A	B	A	-	A	B	B	B	A	A	A	B	A
2H	SCRI_RS_144545	39.615	A	B	A	A	A	A	A	A	B	A	A	B	B	B	B	B	B	A	A	B	A	B	B	B	A	A	B	A	A	A	A	A	B	B	A	B	A	H	A	B	B	B	A	A	A	B	A
2H	BOPA2_12_30155	43.048	A	B	A	A	A	A	A	A	A	A	A	B	B	B	B	B	B	A	A	B	A	B	B	A	A	A	B	A	A	A	A	B	B	B	A	B	A	H	A	B	B	B	A	A	A	B	A
2H	SCRI_RS_154683	47.121	A	B	A	A	A	A	A	A	B	A	A	A	B	B	B	B	B	A	A	B	A	B	B	A	A	A	B	A	A	A	A	A	B	B	A	B	A	H	A	B	B	B	A	A	B	B	A
2H	BOPA1_791-1113	47.673	A	B	A	A	A	A	A	A	B	A	A	A	B	B	B	B	B	A	A	B	A	B	B	A	A	A	B	A	A	A	A	A	B	B	A	B	A	H	A	B	B	B	A	A	B	B	A
2H	BOPA1_4277-1901	56.536	A	B	A	A	A	A	A	A	B	A	A	A	B	B	B	B	B	A	A	B	B	B	B	B	A	A	B	A	A	A	A	A	B	B	A	B	B	H	A	B	B	B	A	A	B	B	A
2H	SCRI_RS_158433	57.8	A	B	A	A	A	A	A	A	B	A	A	A	B	B	B	B	B	A	A	B	B	B	B	B	A	A	B	A	A	A	A	A	B	B	A	B	B	H	A	B	B	B	A	A	B	B	A
2H	SCRI_RS_192386	70.392	A	B	A	A	B	A	A	A	B	A	A	A	B	B	B	B	B	A	A	B	B	B	B	A	A	A	B	A	A	A	A	A	A	B	A	B	B	A	A	B	B	B	A	A	B	B	A
2H	SCRI_RS_233272	70.804	A	B	A	A	B	A	A	A	B	A	A	A	B	B	B	B	B	A	A	B	B	B	B	A	A	A	B	A	A	A	A	A	A	B	A	B	B	A	A	B	B	B	A	A	B	B	A
2H	BK_13	73.585	A	B	A	A	B	A	A	A	B	A	A	A	B	B	B	B	B	A	A	B	B	B	B	B	A	A	B	A	A	A	A	A	A	B	A	B	B	A	B	B	B	B	A	A	B	B	B
2H	SCRI_RS_143250	80.549	A	B	A	A	B	A	A	A	B	A	A	A	B	B	B	B	B	A	A	B	A	B	B	A	A	A	A	A	A	A	A	A	A	B	A	B	A	A	B	B	B	B	A	A	B	B	B
2H	SCRI_RS_192783	80.549	A	B	A	A	B	A	A	A	B	A	A	A	B	B	B	B	B	A	A	B	A	-	B	A	A	A	A	A	A	A	A	A	A	B	A	B	A	A	B	B	B	B	A	A	B	B	B
2H	BOPA2_12_10880	80.549	A	B	A	A	B	A	A	A	B	A	A	A	B	B	B	B	B	A	A	B	A	B	B	A	A	A	A	A	A	A	A	A	A	B	A	B	A	A	B	B	B	B	A	A	B	B	B
2H	SCRI_RS_12516	82.255	A	B	A	A	B	A	A	B	B	A	A	A	B	B	B	B	B	A	A	B	A	B	B	A	A	A	A	A	A	A	A	A	A	B	A	B	A	A	B	B	B	B	A	A	B	B	B
2H	SCRI_RS_186448	84.412	A	B	A	A	B	A	A	B	B	A	A	A	B	B	B	B	B	A	A	B	A	B	B	A	A	A	A	A	A	A	A	A	A	B	A	B	A	A	B	B	B	B	A	A	B	B	B
2H	BOPA1_2029-1143	84.412	A	B	A	A	B	A	A	B	B	A	A	A	B	B	B	B	B	A	A	B	A	B	B	A	A	A	A	A	A	A	A	A	A	B	A	B	A	A	B	B	B	B	A	A	B	B	B
2H	SCRI_RS_153693	84.964	A	B	A	A	B	A	A	B	B	A	A	A	B	B	B	B	B	A	A	B	A	B	B	A	A	A	A	A	A	A	A	A	A	B	A	B	A	A	B	B	B	B	A	A	B	B	B
2H	SCRI_RS_115905	84.964	A	B	A	A	B	A	A	B	B	A	A	A	B	B	B	B	B	A	A	B	A	B	B	A	A	A	A	A	A	A	A	A	A	B	A	B	A	A	B	B	B	B	A	A	B	B	B
2H	SCRI_RS_155612	87.12	A	B	A	A	B	A	A	B	B	A	A	A	B	B	B	B	B	A	A	B	A	B	B	A	A	A	A	A	A	A	A	A	A	B	A	B	A	A	B	B	B	B	A	A	B	B	B
2H	SCRI_RS_140819	88.983	A	B	B	A	B	A	A	B	B	A	A	A	B	B	B	B	B	B	A	B	A	B	B	A	A	A	A	-	A	A	A	A	A	B	A	A	A	H	B	B	B	B	B	A	B	B	B
2H	BOPA1_7144-973	90.102	A	B	B	A	B	A	A	B	B	A	A	A	B	B	B	B	B	B	A	B	A	B	B	A	A	A	A	A	A	A	A	A	A	B	A	A	A	H	B	B	B	B	B	A	B	B	B
2H	SCRI_RS_207162	98.679	A	B	B	A	B	A	A	B	B	A	A	A	B	B	B	B	B	B	A	B	B	B	B	B	A	A	A	A	A	A	A	A	A	B	A	A	B	H	B	B	B	B	B	A	B	B	B
2H	SCRI_RS_182371	98.679	A	B	B	A	B	A	A	B	B	A	A	A	B	B	B	B	B	B	A	B	B	B	B	B	A	A	A	A	A	A	A	A	A	B	A	A	B	H	B	B	B	B	B	A	B	B	B
2H	BOPA1_5050-1101	98.953	A	B	B	A	B	A	A	B	B	A	A	A	B	B	B	B	B	B	A	B	B	B	B	B	A	A	A	-	A	A	A	A	A	B	A	A	B	H	B	B	B	B	B	A	B	B	B
2H	BOPA1_816-265	99.226	A	B	B	A	B	A	A	B	B	A	A	A	B	B	B	B	B	B	A	B	B	B	B	B	A	A	A	A	A	A	A	A	A	B	A	A	B	H	B	B	B	B	B	A	B	B	B
2H	SCRI_RS_10302	99.226	A	B	B	A	B	A	A	B	B	A	A	A	B	B	B	B	B	B	A	B	B	B	B	B	A	A	A	A	A	A	A	A	A	B	A	A	B	H	B	B	B	B	B	A	B	B	B
2H	BOPA2_12_30748	99.363	A	B	B	A	B	A	A	B	B	A	A	A	B	B	B	B	B	B	A	B	B	B	B	B	A	A	A	A	A	A	A	A	A	B	A	A	B	H	B	B	B	B	B	A	B	B	B
2H	BOPA2_12_10847	99.363	A	B	B	A	B	A	A	B	B	A	A	A	B	B	B	B	B	B	A	B	B	B	B	B	A	A	A	A	A	A	A	A	A	B	A	A	B	H	B	B	B	B	B	A	B	B	B
2H	SCRI_RS_110647	99.914	A	B	B	A	B	A	A	B	B	A	A	A	B	B	B	B	B	B	A	B	B	B	B	B	A	A	A	A	A	A	A	A	A	B	A	A	B	H	B	B	B	B	B	A	B	B	B
2H	BOPA1_864-594	102.287	A	B	B	A	B	A	A	B	B	A	A	A	B	B	B	B	B	B	A	B	A	B	B	B	A	A	A	-	A	A	A	A	A	B	A	A	B	H	B	B	B	B	B	A	B	B	B
2H	BOPA2_12_31222	108.692	A	B	B	A	B	A	A	B	B	A	A	A	B	B	B	B	B	B	A	B	A	B	B	A	A	A	A	A	A	A	A	A	A	B	A	A	A	H	B	B	B	B	B	A	B	B	B
2H	SCRI_RS_174935	111.218	A	B	B	A	B	A	A	B	B	A	A	A	B	B	B	B	B	A	A	A	A	B	B	A	A	A	A	A	A	A	A	A	A	B	A	A	A	H	B	B	A	B	B	B	B	B	B
2H	SCRI_RS_89851	116.786	A	B	B	A	B	A	A	B	B	A	A	A	B	B	B	B	B	A	A	A	B	B	A	A	A	A	A	A	A	A	A	A	A	B	A	A	B	H	B	B	A	B	B	B	B	B	B
2H	SCRI_RS_207244	116.786	A	B	B	A	B	A	A	B	B	A	A	A	B	B	B	B	B	A	A	A	B	B	A	A	A	A	A	A	A	A	A	A	A	B	A	A	B	H	B	B	A	B	B	B	B	B	B
2H	BOPA1_ABC03253-1-2-279	116.786	A	B	B	A	B	A	A	B	B	A	A	A	B	B	B	B	B	A	A	A	B	B	A	A	A	A	A	A	A	A	A	A	A	B	A	A	B	H	B	B	A	B	B	B	B	B	B
2H	SCRI_RS_206586	116.786	A	B	B	A	B	A	A	B	B	A	A	A	B	B	B	B	B	A	A	A	B	B	A	A	A	A	A	A	A	A	A	A	A	B	A	A	B	H	B	B	-	B	B	B	B	B	B
2H	SCRI_RS_158687	117.06	A	B	B	A	B	A	A	B	B	A	A	A	B	B	B	B	B	A	A	A	B	B	A	A	A	A	A	A	A	A	A	A	A	B	A	A	B	H	A	B	A	B	B	B	B	B	B
2H	BOPA1_2964-382	117.333	A	B	B	A	B	A	A	B	B	A	A	A	B	B	B	B	B	A	A	A	B	B	A	A	A	A	A	A	A	A	A	A	A	B	A	A	B	H	A	B	A	B	B	B	B	B	B
2H	SCRI_RS_81287	117.333	A	B	B	A	B	A	A	B	B	A	A	A	B	B	B	B	B	A	A	A	B	B	A	A	A	A	A	A	A	A	A	A	A	B	A	A	B	H	A	B	A	B	B	B	B	B	B
2H	BOPA2_12_30432	119.598	A	B	B	A	B	A	A	B	B	A	A	A	B	B	B	B	B	A	A	A	B	B	A	A	A	A	A	A	A	A	A	A	A	B	A	A	B	H	A	B	-	B	B	B	B	B	B
2H	SCRI_RS_41263	120.445	A	B	B	A	B	A	B	B	B	A	A	A	A	B	B	B	B	A	A	A	B	B	A	A	A	A	A	-	A	A	A	A	A	B	A	A	B	H	A	B	H	B	B	B	B	B	B
2H	SCRI_RS_141655	121.737	A	B	B	A	B	A	B	B	B	A	A	A	A	B	B	B	B	A	A	A	B	B	A	A	A	A	A	B	A	A	A	A	A	B	A	A	A	H	A	B	H	B	B	B	B	B	B
2H	BOPA1_2651-1774	122.954	A	B	B	A	B	A	B	B	B	A	A	A	A	B	B	B	B	A	A	A	B	B	A	A	A	A	A	B	A	A	A	A	A	B	A	A	B	H	A	B	H	B	B	B	B	B	B
2H	SCRI_RS_154981	123.695	A	B	B	A	B	A	B	B	B	A	A	A	B	B	B	B	B	A	A	A	B	B	A	A	A	A	A	A	A	A	A	A	A	B	A	A	B	H	A	B	H	B	B	B	B	B	B
2H	SCRI_RS_177405	124.118	A	B	B	A	B	A	A	B	B	A	A	A	B	B	B	B	B	A	A	A	B	B	A	A	A	A	A	A	A	A	A	A	A	B	A	A	B	H	A	B	-	B	B	B	B	B	B
2H	SCRI_RS_78277	128.693	A	B	B	A	B	A	A	B	B	A	A	A	B	B	B	B	B	A	A	A	B	B	A	B	A	A	A	A	A	A	A	A	A	B	A	A	B	H	B	B	-	B	B	B	B	B	B
2H	BOPA1_3709-716	128.693	A	B	B	A	B	A	A	B	B	A	A	A	B	B	B	B	B	A	A	A	B	B	A	B	A	A	A	A	A	A	A	A	A	B	A	A	B	H	B	B	A	B	B	B	B	B	B
2H	BOPA1_4410-284	129.669	A	B	B	A	B	A	A	B	B	A	A	A	B	B	B	B	B	A	A	A	B	B	A	B	A	A	A	A	A	A	A	A	A	B	A	A	B	H	A	B	A	B	B	B	B	B	B
2H	SCRI_RS_229103	134.158	A	B	H	A	B	A	B	B	B	A	A	A	A	B	B	B	B	A	A	A	B	B	A	B	A	A	A	B	A	A	A	B	A	B	A	A	B	H	A	B	H	B	B	B	B	B	B
2H	SCRI_RS_10398	145.33	A	B	H	A	B	A	B	B	B	A	A	A	A	A	A	B	B	A	A	A	B	B	B	B	A	A	A	A	A	B	A	B	B	A	A	A	B	H	A	B	A	B	B	B	B	B	B
2H	SCRI_RS_195938	145.604	A	B	H	A	B	A	B	B	B	A	A	A	A	A	H	B	B	A	A	A	B	B	B	B	A	A	A	A	A	B	A	B	B	A	A	A	B	H	A	B	A	B	B	B	B	B	B
2H	BOPA1_2601-171	145.604	A	B	H	A	B	A	B	B	B	A	A	A	A	A	H	B	B	A	A	A	B	B	B	B	A	A	A	A	A	B	A	B	B	A	A	A	B	H	A	B	A	B	B	B	B	B	B
2H	SCRI_RS_144592	145.604	A	B	H	A	B	A	B	B	B	A	A	A	A	A	H	B	B	A	A	A	B	B	B	B	A	A	A	A	A	B	A	B	B	A	A	A	B	H	A	B	A	B	B	B	B	B	B
2H	scssr03381	150.732	A	B	B	A	B	A	B	B	B	A	A	A	A	B	A	B	B	A	A	A	B	H	B	B	A	A	A	A	A	B	A	B	B	A	A	A	B	B	B	B	B	B	B	B	B	B	B
2H	SCRI_RS_155546	158.511	A	B	H	A	B	A	B	B	B	A	A	A	A	A	H	B	B	A	A	A	B	B	B	B	A	A	A	A	A	B	A	B	B	A	A	A	B	A	A	B	A	B	B	B	B	B	B
2H	SCRI_RS_158928	161.784	A	B	H	A	B	A	B	B	B	A	A	A	A	B	A	B	B	A	A	A	A	B	B	B	A	A	A	A	A	B	A	B	A	A	A	A	B	A	A	B	H	B	B	B	B	B	B
2H	SCRI_RS_212484	161.784	A	B	H	A	B	A	B	B	B	A	A	A	A	B	A	B	B	A	A	A	A	B	B	B	A	A	A	A	A	B	A	B	A	A	A	A	B	A	A	B	H	B	B	B	B	B	B
2H	SCRI_RS_126877	161.784	A	B	H	A	B	A	B	B	B	A	A	A	A	B	A	B	B	A	A	A	A	B	B	B	A	A	A	A	A	B	A	B	A	A	A	A	B	A	A	B	H	B	B	B	B	B	B
2H	SCRI_RS_173531	161.784	A	B	H	A	B	A	B	B	B	A	A	A	A	B	A	B	B	A	A	A	A	B	B	B	A	A	A	A	A	B	A	B	A	A	A	A	B	A	A	B	H	B	B	B	B	B	B
2H	SCRI_RS_198460	162.476	A	B	H	A	B	A	B	B	B	A	A	A	A	B	A	B	B	A	A	A	A	B	B	B	A	A	A	A	A	B	A	B	A	A	A	A	B	A	A	B	H	B	B	B	B	B	B
2H	SCRI_RS_198148	162.476	A	B	-	A	B	A	B	B	B	A	A	A	A	B	A	B	B	A	A	A	A	B	B	B	A	A	A	A	A	B	A	B	A	A	A	A	B	A	A	B	H	B	B	B	B	B	B
2H	BOPA1_2417-924	166.382	A	B	H	A	B	A	B	B	B	A	A	A	A	B	A	B	B	A	A	A	A	B	B	A	A	A	A	A	A	B	A	B	A	A	A	A	A	A	A	B	H	B	B	B	B	B	B
2H	BOPA2_12_31169	166.382	A	B	H	A	B	A	B	B	B	A	A	A	A	B	A	B	B	A	A	A	A	B	B	A	A	A	A	A	A	B	A	B	A	A	A	A	A	A	A	B	H	B	B	B	B	B	B
2H	BOPA1_1292-406	168.287	A	B	H	A	B	A	-	B	B	A	A	A	A	A	A	B	B	A	A	A	A	B	B	A	A	A	A	A	A	B	A	B	B	A	A	A	A	A	A	B	A	B	B	B	B	B	B
2H	SCRI_RS_125325	168.796	A	B	H	A	B	A	B	B	B	A	A	A	A	A	H	B	B	A	A	A	A	B	B	A	A	A	A	A	A	B	A	B	B	A	A	A	A	A	A	B	A	B	B	B	B	B	B
2H	BOPA1_887-736	168.796	A	B	H	A	B	A	B	B	B	A	A	A	A	A	H	B	B	A	A	A	A	B	B	A	A	A	A	A	A	B	A	B	B	A	A	A	A	A	A	B	A	B	B	B	B	B	B
2H	SCRI_RS_169913	168.796	A	B	H	A	B	A	B	B	B	A	A	A	A	A	H	B	B	A	A	A	A	B	B	A	A	A	A	A	A	B	A	B	B	A	A	A	A	A	A	B	A	B	B	B	B	B	B
2H	SCRI_RS_175065	169.63	A	B	H	A	B	A	B	B	B	A	A	A	A	B	A	B	B	A	A	A	A	B	B	A	A	A	A	A	A	B	A	B	B	A	A	A	A	A	A	B	H	B	B	B	B	B	B
2H	BOPA1_4331-1475	169.63	A	B	H	A	B	A	B	B	B	A	A	A	A	B	A	B	B	A	A	A	A	B	B	A	A	A	A	A	A	B	A	B	B	A	A	A	A	A	A	B	H	B	B	B	B	B	B
2H	BOPA1_5113-624	169.63	A	B	-	A	B	A	B	B	B	A	A	A	A	B	A	B	B	A	A	A	A	B	B	A	A	A	A	A	A	B	A	B	B	A	A	A	A	A	A	B	H	B	B	B	B	B	B
2H	BOPA1_2580-1456	169.63	A	B	H	A	B	A	B	B	B	A	A	A	A	B	A	B	B	A	A	A	A	B	B	A	A	A	A	A	A	B	A	B	B	A	A	A	A	A	A	B	H	B	B	B	B	B	B
2H	SCRI_RS_154617	169.766	A	B	H	A	B	A	B	B	B	A	A	A	A	B	A	B	B	A	A	A	A	B	B	A	A	A	A	A	A	B	A	B	B	A	A	A	A	A	A	B	A	B	B	B	B	B	B
2H	BOPA2_12_31474	169.766	A	B	H	A	B	A	B	B	B	A	A	A	A	B	A	B	B	A	A	A	A	B	B	A	A	A	A	A	A	B	A	B	B	A	A	A	A	A	A	B	A	B	B	B	B	B	B
2H	SCRI_RS_199898	172.698	A	B	H	A	B	A	B	B	B	A	A	A	A	B	A	B	B	A	A	A	B	B	B	A	A	A	A	A	A	B	A	B	B	A	A	A	A	H	A	B	A	B	B	B	B	B	B
2H	BOPA1_9060-471	172.698	A	B	H	A	B	A	B	B	B	A	A	A	A	B	A	B	B	A	A	A	B	B	B	A	A	A	A	A	A	B	A	B	B	A	A	A	A	H	A	B	A	B	B	B	B	B	B
2H	SCRI_RS_199897	172.698	A	B	H	A	B	A	B	B	B	A	A	A	A	B	A	B	B	A	A	A	B	B	B	A	A	A	A	A	A	B	A	B	B	A	A	A	A	H	A	B	A	B	B	B	B	B	B
2H	SCRI_RS_186443	176.111	A	B	H	A	B	A	B	B	B	A	A	A	A	A	A	A	A	A	A	A	A	B	B	A	A	A	A	A	A	B	A	B	B	A	A	A	A	H	A	B	A	B	B	B	B	B	B
2H	BOPA2_12_31408	176.385	A	B	H	A	B	A	B	B	B	A	A	A	A	A	A	A	A	A	A	A	A	B	B	A	A	A	A	A	A	B	A	B	B	A	A	A	A	H	A	A	A	B	B	B	B	B	B
2H	SCRI_RS_158123	176.428	A	B	H	A	B	A	B	B	B	A	A	A	A	A	A	A	A	A	A	A	A	B	B	A	A	A	A	A	A	B	A	B	B	A	A	A	A	H	A	A	A	B	B	B	B	B	B
2H	SCRI_RS_142400	176.521	A	B	-	A	B	A	B	B	B	A	A	A	A	A	A	A	A	A	A	A	A	B	B	A	A	A	A	A	A	B	A	B	B	A	A	A	A	H	A	A	A	B	B	B	B	B	B
2H	SCRI_RS_186664	176.577	A	B	-	A	B	A	B	B	B	A	A	A	A	A	A	A	A	A	A	A	A	B	B	A	A	A	A	A	A	B	A	B	B	A	A	A	A	H	A	A	A	B	B	B	B	B	B
2H	BOPA1_8889-842	176.657	A	B	H	A	B	A	B	B	B	A	A	A	A	A	A	A	A	A	A	A	A	B	B	A	A	A	A	A	A	B	A	B	B	A	A	A	A	H	A	A	A	B	B	B	B	B	B
2H	SCRI_RS_141874	176.931	A	B	H	A	B	A	B	B	A	A	A	A	A	A	A	A	A	A	A	A	A	B	B	A	A	A	A	A	A	B	A	B	B	A	A	A	A	H	A	A	A	B	B	B	B	B	B
2H	BOPA1_ABC01644-1-3-379	176.931	A	B	H	A	B	A	B	B	A	A	A	A	A	A	A	A	A	A	A	A	A	B	B	A	A	A	A	A	A	B	A	B	B	A	A	A	A	H	A	A	A	B	B	B	B	B	B
2H	BOPA1_411-495	176.931	A	B	H	A	B	A	B	B	A	A	A	A	A	A	A	A	A	A	A	A	A	B	B	A	A	A	A	A	A	B	A	B	B	A	A	A	A	H	A	A	A	B	B	B	B	B	B
2H	BOPA1_1275-734	179.863	A	B	H	A	B	A	B	B	A	A	A	A	A	A	A	A	A	A	A	A	A	B	B	A	A	A	A	A	A	B	A	B	B	A	A	A	A	A	A	A	A	B	B	B	B	B	B
2H	SCRI_RS_171237	179.95	A	B	H	A	B	A	B	B	A	A	A	A	A	A	A	A	A	A	A	A	A	B	B	A	A	A	A	A	A	B	A	B	B	A	A	A	A	A	A	A	A	B	B	B	B	B	B
2H	SCRI_RS_138888	179.999	A	B	H	A	B	A	B	B	A	A	A	A	A	A	A	A	A	A	A	A	A	B	B	A	A	A	A	A	A	B	A	B	B	A	A	A	A	A	A	A	A	B	B	B	B	B	B
2H	SCRI_RS_204254	179.999	A	B	H	A	B	A	B	B	A	A	A	A	A	A	A	A	A	A	A	A	A	B	B	A	A	A	A	A	A	B	A	B	B	A	A	A	A	A	A	A	A	B	B	B	B	B	B
2H	SCRI_RS_222933	180.273	A	B	H	A	B	A	B	B	B	A	A	A	A	A	A	A	A	A	A	A	A	B	B	A	A	A	A	A	A	B	A	B	B	A	A	A	A	A	A	A	A	B	B	B	B	B	B
2H	BOPA1_3662-381	180.546	A	B	H	A	B	A	B	B	B	A	A	A	A	A	A	A	A	A	A	A	A	B	B	A	A	A	A	A	A	B	A	B	B	A	A	A	A	A	A	B	A	B	B	B	B	B	B
2H	SCRI_RS_6099	180.546	A	B	H	A	B	A	B	B	B	A	A	A	A	A	A	A	A	A	A	A	A	B	B	A	A	A	A	A	A	B	A	B	B	A	A	A	A	A	A	B	A	B	B	B	B	B	B
2H	SCRI_RS_30973	180.562	A	B	H	A	B	A	B	B	B	A	A	A	A	A	A	A	A	A	A	A	A	B	B	A	A	A	A	A	A	B	A	B	B	A	A	A	A	A	A	B	A	B	B	B	B	B	B
2H	SCRI_RS_187110	180.58	A	B	H	A	B	A	B	B	B	A	A	A	A	A	A	A	A	A	A	A	A	B	B	A	A	A	A	A	A	B	A	B	B	A	A	A	A	A	A	B	A	B	B	B	B	B	B
2H	SCRI_RS_194216	180.693	A	B	-	A	B	A	B	B	B	A	A	A	A	A	A	A	A	A	A	A	A	B	B	A	A	A	A	A	A	B	A	B	B	A	A	A	A	A	A	B	A	B	B	B	B	B	B
2H	SCRI_RS_13639	181.235	A	B	B	A	B	A	B	B	B	A	A	A	A	A	A	A	A	A	A	A	A	B	B	A	A	A	A	A	A	B	A	B	B	A	A	A	A	A	A	A	A	B	B	B	B	B	B
2H	BOPA1_2719-672	183.861	A	B	B	A	B	A	B	B	A	A	B	A	B	A	A	A	A	A	A	A	A	B	B	A	A	A	A	A	A	B	A	B	B	A	A	A	A	A	A	A	B	B	B	B	B	B	B
2H	SCRI_RS_237688	184.028	A	B	B	A	B	A	B	B	A	A	B	A	B	A	A	A	A	A	A	A	A	B	B	A	A	A	A	A	A	B	A	B	B	A	A	A	A	A	A	A	B	B	B	B	B	B	B
2H	BOPA1_1917-848	184.693	A	B	H	A	B	A	B	B	A	A	B	A	B	A	A	A	A	A	A	A	A	B	B	A	A	A	A	A	A	B	A	B	B	A	A	A	A	A	A	A	H	B	B	B	B	B	B
2H	SCRI_RS_130072	184.693	A	B	H	A	B	A	B	B	A	A	B	A	B	A	A	A	A	A	A	A	A	B	B	A	A	A	A	A	A	B	A	B	B	A	A	A	A	A	A	A	H	B	B	B	B	B	B
2H	BOPA1_ABC17685-1-4-365	184.693	A	B	H	A	B	A	B	B	A	A	B	A	B	A	A	A	A	A	A	A	A	B	B	A	A	A	A	A	A	B	A	B	B	A	A	A	A	A	A	A	H	B	B	B	B	B	B
2H	SCRI_RS_134925	184.693	A	B	H	A	B	A	B	B	A	A	B	A	B	A	A	A	A	A	A	A	A	B	B	A	A	A	A	A	A	B	A	B	B	A	A	A	A	A	A	A	H	B	B	B	B	B	B
2H	SCRI_RS_100054	184.693	A	B	-	A	B	A	B	B	A	A	B	A	B	A	A	A	A	A	A	A	A	B	B	A	A	A	A	A	A	B	A	B	B	A	A	A	A	A	A	A	H	B	B	B	B	B	B
2H	SCRI_RS_127347	184.693	A	B	H	A	B	A	B	B	A	A	B	A	B	A	A	A	A	A	A	A	A	B	B	A	A	A	A	A	A	B	A	B	B	A	A	A	A	A	A	A	H	B	B	B	B	B	B
2H	SCRI_RS_213826	185.526	A	B	B	A	B	A	B	B	A	A	B	A	B	A	A	A	A	A	A	A	A	B	B	A	A	A	A	A	A	B	A	B	A	A	A	A	A	A	A	A	H	B	B	B	B	B	B
2H	BOPA1_ABC03181-1-1-164	185.938	A	B	B	A	B	A	B	B	A	A	B	A	B	A	A	A	A	A	A	A	A	B	B	A	A	A	A	A	A	B	A	B	A	A	A	A	A	H	A	A	H	B	B	B	B	B	B
2H	BOPA1_6510-1430	186.772	A	B	B	A	B	A	B	B	A	A	B	A	B	A	A	A	A	A	A	A	A	B	A	A	A	A	A	A	A	B	A	B	A	A	A	A	A	H	B	A	H	B	B	B	B	B	B
2H	SCRI_RS_173525	188.036	A	B	B	A	B	A	B	B	A	A	B	A	B	A	A	A	A	A	A	A	A	B	A	A	A	A	A	A	A	B	A	B	A	A	A	A	A	H	B	A	H	B	B	B	B	B	B
2H	BOPA2_12_31021	188.309	A	B	B	A	B	A	B	B	A	A	B	A	B	A	A	A	A	A	A	A	A	B	A	A	A	A	A	A	A	B	A	B	A	A	A	A	A	H	B	A	H	B	B	B	B	B	B
2H	BOPA1_6804-1197	189.719	A	B	B	A	B	A	B	B	A	A	B	A	B	A	A	A	A	A	A	A	A	B	A	A	A	A	A	A	A	B	A	B	A	A	A	A	A	H	B	A	H	B	B	B	B	B	B
2H	BOPA2_12_11096	189.719	A	B	B	A	B	A	B	B	A	A	B	A	B	A	A	A	A	A	A	A	A	B	A	A	A	A	A	A	A	B	A	B	A	A	A	A	A	H	B	A	H	B	B	B	B	B	B
2H	SCRI_RS_202786	189.719	A	B	B	A	B	A	B	B	A	A	B	A	B	A	A	A	A	A	A	A	A	B	A	A	A	A	A	A	A	B	A	B	A	A	A	A	A	H	B	A	H	B	B	B	B	B	B
2H	BOPA2_12_10545	192.493	A	B	B	A	B	A	B	B	A	A	B	A	B	A	A	A	A	A	A	A	A	B	A	A	A	A	A	A	A	B	A	B	A	A	A	A	A	B	B	A	H	B	B	B	B	B	B
2H	SCRI_RS_198865	196.076	A	B	H	A	B	A	B	B	A	A	B	A	A	A	A	A	A	A	A	A	A	B	B	A	A	A	A	A	A	B	A	B	B	A	A	A	A	H	A	A	H	B	B	B	B	B	B
2H	BOPA1_ABC04893-1-1-248	196.076	A	B	H	A	B	A	B	B	A	A	B	A	A	A	A	A	A	A	A	A	A	B	B	A	A	A	A	A	A	B	A	B	B	A	A	A	A	H	A	A	H	B	B	B	B	B	B
2H	BOPA1_1040-279	196.076	A	B	H	A	B	A	B	B	A	A	B	A	A	A	A	A	A	A	A	A	A	B	B	A	A	A	A	A	A	B	A	B	B	A	A	A	A	H	A	A	H	B	B	B	B	B	B
2H	BOPA1_4233-63	196.076	A	B	H	A	B	A	B	B	A	A	B	A	A	A	A	A	A	A	A	A	A	B	B	A	A	A	A	A	A	B	A	B	B	A	A	A	A	H	A	A	H	B	B	B	B	B	B
2H	BOPA1_10719-459	196.909	A	B	H	A	B	A	B	B	A	A	B	A	B	A	A	A	A	A	A	A	A	B	B	A	A	A	A	A	A	B	A	B	B	A	A	A	A	H	A	A	H	B	B	B	B	B	B
2H	SCRI_RS_174318	197.461	A	B	H	A	B	A	B	B	A	A	B	A	B	A	A	A	A	A	A	A	A	B	B	A	A	A	A	A	A	B	A	B	B	A	A	A	A	H	A	A	H	B	B	B	B	B	B
2H	BOPA1_3576-2715	197.734	A	B	H	A	B	A	B	B	A	A	B	A	B	A	A	A	A	A	A	A	A	B	B	A	A	A	A	A	A	B	A	B	B	A	A	A	A	H	A	A	H	B	B	B	B	B	B
2H	SCRI_RS_12492	198.426	A	B	H	A	B	A	B	B	A	A	B	A	B	A	A	A	A	A	A	A	A	B	B	A	A	A	A	A	A	B	A	B	A	A	A	A	A	H	A	A	H	B	B	B	B	B	B
2H	BOPA1_3214-945	202.845	A	B	H	A	B	A	B	B	A	A	B	A	B	A	A	A	A	A	A	A	B	B	B	B	A	A	A	A	A	B	A	B	A	A	A	A	B	H	A	A	H	B	B	B	B	B	B
2H	SCRI_RS_184218	202.845	A	B	H	A	B	A	B	B	A	A	B	A	B	A	A	A	A	A	A	A	B	B	B	B	A	A	A	A	A	B	A	B	A	A	A	A	B	H	A	A	H	B	B	B	B	B	B
2H	SCRI_RS_171045	203.537	A	B	H	A	B	A	B	B	A	A	B	A	B	A	A	A	A	A	A	A	B	B	B	B	A	A	A	A	A	B	A	B	A	A	A	A	B	A	A	A	H	B	B	B	B	B	B
2H	BOPA1_ConsensusGBS0008-1	204.37	A	B	B	A	B	A	B	B	A	A	B	A	B	A	A	A	A	A	A	A	B	B	B	B	A	A	A	A	A	B	A	B	A	A	A	A	B	H	A	A	H	B	B	B	B	B	B
2H	SCRI_RS_140618	204.46	A	B	-	A	B	A	B	B	A	A	B	A	B	A	A	A	A	A	A	A	B	B	B	B	A	A	A	A	A	B	A	B	A	A	A	A	B	H	A	A	H	B	B	B	B	B	B
2H	SCRI_RS_165669	204.506	A	B	H	A	B	A	B	B	A	A	B	A	B	A	A	A	A	A	A	A	B	B	B	B	A	A	A	A	A	B	A	B	A	A	A	A	B	H	A	A	H	B	B	B	B	B	B
2H	SCRI_RS_133246	205.157	A	B	H	A	B	A	B	B	A	A	B	A	B	A	A	A	A	A	A	A	B	B	B	B	A	A	A	A	A	B	A	B	B	A	A	A	B	H	A	A	H	B	B	B	B	B	B
2H	SCRI_RS_168400	205.24	A	B	H	A	B	A	B	B	A	A	B	A	B	A	A	A	A	A	A	A	B	B	B	B	A	A	A	A	A	B	A	B	B	A	A	A	B	H	A	A	H	B	B	B	B	B	B
2H	BOPA2_12_30582	205.332	A	B	H	A	B	A	B	B	A	A	B	A	B	A	A	A	A	A	A	A	B	B	B	B	A	A	A	A	A	B	A	B	B	A	A	A	B	H	A	A	H	B	B	B	B	B	B
2H	SCRI_RS_185513	205.332	A	B	H	A	B	A	B	B	A	A	B	A	B	A	A	A	A	A	A	A	B	B	B	B	A	A	A	A	A	B	A	B	B	A	A	A	B	H	A	A	H	B	B	B	B	B	B
2H	SCRI_RS_220670	205.451	A	B	-	A	B	A	B	B	A	A	B	A	B	A	A	A	A	A	A	A	B	B	B	B	A	A	A	A	A	B	A	B	B	A	A	A	B	H	A	A	-	B	B	B	B	B	B
2H	BOPA1_3355-605	205.605	A	B	B	A	B	A	B	B	A	A	B	A	B	A	A	A	A	A	A	A	B	B	B	B	A	A	A	A	A	B	A	B	B	A	A	A	B	H	A	A	-	B	B	B	B	B	B
2H	SCRI_RS_235694	205.732	A	B	-	A	B	A	B	B	A	A	B	A	B	A	A	A	A	A	A	A	B	B	B	B	A	A	A	A	A	B	A	B	B	A	A	A	B	H	A	A	-	B	B	B	B	B	B
2H	SCRI_RS_231897	205.878	A	B	H	A	B	A	B	B	A	A	B	A	B	A	A	A	A	A	A	A	B	B	B	B	A	A	A	A	A	B	A	B	B	A	A	A	B	H	A	A	H	B	B	B	B	B	B
2H	SCRI_RS_236164	205.927	A	B	H	A	B	A	B	B	A	A	B	A	B	A	A	A	A	A	A	A	B	B	B	B	A	A	A	A	A	B	A	B	B	A	A	A	B	H	A	A	H	B	B	B	B	B	B
2H	BOPA1_ABC07566-2-1-82	205.927	A	B	H	A	B	A	B	B	A	A	B	A	B	A	A	A	A	A	A	A	B	B	B	B	A	A	A	A	A	B	A	B	B	A	A	A	B	H	A	A	H	B	B	B	B	B	B
2H	SCRI_RS_232669	205.927	A	B	H	A	B	A	B	B	A	A	B	A	B	A	A	A	A	A	A	A	B	B	B	B	A	A	A	A	A	B	A	B	B	A	A	A	B	H	A	A	H	B	B	B	B	B	B
2H	SCRI_RS_219740	206.014	A	-	H	A	B	A	B	B	A	A	-	A	-	A	A	A	A	A	A	A	B	-	-	B	A	A	A	A	A	B	A	B	B	A	A	A	B	H	A	A	H	B	B	B	B	B	B
2H	SCRI_RS_136740	206.014	A	B	H	A	B	A	B	B	A	A	B	A	B	A	A	A	A	A	A	A	B	B	B	B	A	A	A	A	A	B	A	B	B	A	A	A	B	H	A	A	H	B	B	B	B	B	B
2H	SCRI_RS_151921	206.014	A	B	H	A	B	A	B	B	A	A	B	A	B	A	A	A	A	A	A	A	B	B	B	B	A	A	A	A	A	B	A	B	B	A	A	A	B	H	A	A	H	B	B	B	B	B	B
2H	SCRI_RS_83731	206.014	A	B	H	A	B	A	B	B	A	A	B	A	B	A	A	A	A	A	A	A	B	B	B	B	A	A	A	A	A	B	A	B	B	A	A	A	B	H	A	A	H	B	B	B	B	B	B
2H	BOPA1_2634-2228	206.014	A	B	H	A	B	A	B	B	A	A	B	A	B	A	A	A	A	A	A	A	B	B	B	B	A	A	A	A	A	B	A	B	B	A	A	A	B	H	A	A	H	B	B	B	B	B	B
2H	SCRI_RS_161169	206.014	A	B	H	A	B	A	B	B	A	A	B	A	B	A	A	A	A	A	A	A	B	B	B	B	A	A	A	A	A	B	A	B	B	A	A	A	B	H	A	A	H	B	B	B	B	B	B
2H	SCRI_RS_191136	206.014	A	B	H	A	B	A	B	B	A	A	B	A	B	A	A	A	A	A	A	A	B	B	B	B	A	A	A	A	A	B	A	B	B	A	A	A	B	H	A	A	H	B	B	B	B	B	B
2H	BOPA1_5160-268	206.014	A	B	H	A	B	A	B	B	A	A	B	A	B	A	A	A	A	A	A	A	B	B	B	B	A	A	A	A	A	B	A	B	B	A	A	A	B	H	A	A	H	B	B	B	B	B	B
2H	SCRI_RS_132839	206.014	A	B	H	A	B	A	B	B	A	A	B	A	B	A	A	A	A	A	A	A	B	B	B	B	A	A	A	A	A	B	A	B	B	A	A	A	B	H	A	A	H	B	B	B	B	B	B
2H	BOPA1_2528-2111	206.014	A	B	H	A	B	A	B	B	A	A	B	A	B	A	A	A	A	A	A	A	B	B	B	B	A	A	A	A	A	B	A	B	B	A	A	A	B	H	A	A	H	B	B	B	B	B	B
2H	SCRI_RS_176173	206.014	A	B	H	A	B	A	B	B	A	A	B	A	B	A	A	A	A	A	A	A	B	B	B	B	A	A	A	A	A	B	A	B	B	A	A	A	B	H	A	A	H	B	B	B	B	B	B
2H	SCRI_RS_145617	206.014	A	B	H	A	B	A	B	B	A	A	B	A	B	A	A	A	A	A	A	A	B	B	B	B	A	A	A	A	A	B	A	B	B	A	A	A	B	H	A	A	H	B	B	B	B	B	B
2H	SCRI_RS_162917	206.014	A	B	H	A	B	A	B	B	A	A	B	A	B	A	A	A	A	A	A	A	B	B	B	B	A	A	A	A	A	B	A	B	B	A	A	A	B	H	A	A	H	B	B	B	B	B	B
2H	BOPA2_12_30561	206.014	A	B	H	A	B	A	B	B	A	A	B	A	B	A	A	A	A	A	A	A	B	B	B	B	A	A	A	A	A	B	A	B	B	A	A	A	B	H	A	A	H	B	B	B	B	B	B
2H	SCRI_RS_147644	206.014	A	B	H	A	B	A	B	B	A	A	B	A	B	A	A	A	A	A	A	A	B	B	B	B	A	A	A	A	A	B	A	B	B	A	A	A	B	H	A	A	H	B	B	B	B	B	B
2H	SCRI_RS_233449	206.014	A	B	H	A	B	A	B	B	A	A	B	A	B	A	A	A	A	A	A	A	B	B	B	B	A	A	A	A	A	B	A	B	B	A	A	A	B	H	A	A	H	B	B	B	B	B	B
2H	SCRI_RS_236995	209.105	A	B	H	A	B	A	B	B	A	A	B	A	B	A	A	A	A	A	A	A	B	B	B	B	A	A	A	A	A	B	A	B	B	A	A	A	B	A	A	A	H	B	B	B	B	B	B
2H	BOPA1_13926-531	209.105	A	B	H	A	B	A	B	B	A	A	B	A	B	A	A	A	A	A	A	A	B	B	B	B	A	A	A	A	A	B	A	B	B	A	A	A	B	A	A	A	H	B	B	B	B	B	B
2H	SCRI_RS_137018	209.105	A	B	H	A	B	A	B	B	A	A	B	A	B	A	A	A	A	A	A	A	B	B	B	B	A	A	A	A	A	B	A	B	B	A	A	A	B	A	A	A	H	B	B	B	B	B	B
2H	SCRI_RS_87934	209.105	A	B	H	A	B	A	B	B	A	A	B	A	B	A	A	A	A	A	A	A	B	B	B	B	A	A	A	A	A	B	A	B	B	A	A	A	B	A	A	A	H	B	B	B	B	B	B
2H	BOPA1_1826-229	209.379	A	B	H	A	B	A	B	B	A	A	B	A	B	A	A	A	A	A	A	A	B	B	B	B	A	A	A	A	A	B	A	B	B	A	A	A	B	A	A	A	H	B	B	B	B	B	B
2H	SCRI_RS_173145	210.111	A	B	B	A	B	A	B	B	A	A	B	A	B	A	A	A	A	A	A	A	B	B	B	B	A	A	A	A	A	B	A	B	B	A	A	A	B	A	A	A	B	B	B	B	B	B	B
2H	SCRI_RS_59851	215.181	A	B	B	A	B	A	B	B	A	A	B	A	B	A	A	A	A	A	A	A	B	B	A	B	A	A	A	A	A	B	A	B	A	A	A	A	B	H	B	A	H	B	B	B	B	B	B
2H	SCRI_RS_163975	215.181	A	B	B	A	B	A	B	B	A	A	B	A	B	A	A	A	A	A	A	A	B	B	A	B	A	A	A	A	A	B	A	B	A	A	A	A	B	H	B	A	H	B	B	B	B	B	B
2H	SCRI_RS_6727	220.977	A	B	H	A	B	A	B	B	A	A	B	A	B	A	A	A	A	A	A	A	B	B	A	B	A	A	A	A	A	B	A	B	A	A	A	A	B	B	B	A	-	B	B	B	B	B	B
2H	BOPA1_ABC22343-1-1-120	221.552	A	B	B	A	B	A	B	B	A	A	B	A	B	A	A	A	A	A	A	A	B	B	A	B	A	A	A	A	A	B	A	B	A	A	A	A	B	B	B	A	-	B	B	B	B	B	B
2H	SCRI_RS_207224	221.554	A	B	B	A	B	A	B	B	A	A	B	A	B	A	A	A	A	A	A	A	B	B	A	B	A	A	A	A	A	B	A	B	A	A	A	A	B	B	B	A	H	B	B	B	B	B	B
2H	SCRI_RS_150266	226.825	A	B	B	A	B	A	B	B	A	A	B	A	B	A	A	A	A	A	A	A	A	B	A	A	A	A	A	A	A	B	A	B	A	A	A	A	A	B	B	A	H	B	B	B	B	B	B
2H	SCRI_RS_179253	228.246	A	B	B	A	B	A	B	B	A	A	B	A	B	A	A	A	A	A	A	A	A	B	A	A	A	A	A	A	A	B	A	B	A	A	A	A	A	B	B	A	H	B	B	B	B	B	B
2H	BOPA1_10489-586	228.246	A	B	B	A	B	A	B	B	A	A	B	A	B	A	A	A	A	A	A	A	A	B	A	A	A	A	A	A	A	B	A	B	A	A	A	A	A	B	B	A	H	B	B	B	B	B	B
2H	SCRI_RS_155808	228.246	A	B	B	A	B	A	B	B	A	A	B	A	B	A	A	A	A	A	A	A	A	B	A	A	A	A	A	A	A	B	A	B	A	A	A	A	A	B	B	A	H	B	B	B	B	B	B
2H	SCRI_RS_180983	228.246	A	B	B	A	B	A	B	B	A	A	B	A	B	A	A	A	A	A	A	A	A	B	A	A	A	A	A	A	A	B	A	B	A	A	A	A	A	B	B	A	H	B	B	B	B	B	B
2H	SCRI_RS_189408	228.246	A	B	B	A	B	A	B	B	A	A	B	A	B	A	A	A	A	A	A	A	A	B	A	A	A	A	A	A	A	B	A	B	A	A	A	A	A	B	B	A	H	B	B	B	B	B	B
2H	SCRI_RS_201814	228.246	A	B	B	A	B	A	B	B	A	A	B	A	B	A	A	A	A	A	A	A	A	B	A	A	A	A	A	A	A	B	A	B	A	A	A	A	A	B	B	A	-	B	B	B	B	B	B
2H	BOPA2_12_31394	231.266	A	B	B	A	B	A	B	B	A	A	B	A	B	A	A	A	A	A	A	A	A	B	A	A	A	A	A	A	A	B	A	B	A	A	A	A	A	B	B	A	H	B	B	B	B	B	B
2H	BOPA1_2809-271	235.785	A	B	B	A	B	A	B	B	A	A	B	A	B	A	A	A	A	A	A	A	B	B	A	B	A	A	A	A	A	B	A	B	A	A	A	A	B	B	B	A	H	B	B	B	B	B	B
2H	SCRI_RS_219568	237.941	B	B	B	A	B	A	B	B	A	A	B	B	B	A	A	A	A	A	A	B	B	B	A	B	A	A	A	A	A	B	A	A	A	A	A	A	B	B	B	A	B	B	B	B	B	B	B
2H	SCRI_RS_50957	237.941	B	B	B	A	B	A	B	B	A	A	B	B	B	A	A	A	A	A	A	B	B	B	A	B	A	A	A	A	A	B	A	A	A	A	A	A	B	B	B	A	B	B	B	B	B	B	B
2H	BOPA1_8065-1203	239.061	B	B	B	A	B	A	B	B	A	A	B	B	B	A	A	A	A	A	A	B	B	B	A	B	A	A	A	A	A	B	A	A	A	A	A	A	B	B	B	A	B	B	B	B	B	B	B
2H	SCRI_RS_235874	242.967	B	B	A	A	B	A	B	B	A	A	B	B	B	A	A	A	A	A	A	B	B	B	A	B	H	A	A	A	B	A	A	A	A	A	A	A	B	B	B	A	B	B	B	B	B	B	B
2H	SCRI_RS_157347	243.444	B	B	A	A	A	A	B	B	A	A	B	B	B	A	A	A	A	A	A	B	B	B	A	B	H	A	A	A	B	A	A	A	A	A	A	A	B	B	B	A	H	B	B	B	B	B	B
2H	SCRI_RS_4930	244.989	A	B	A	A	A	A	A	B	A	A	B	B	B	A	A	A	A	A	A	B	B	B	A	B	H	A	A	A	B	A	A	A	A	A	A	A	B	B	B	A	H	B	B	B	B	B	B
2H	BOPA1_ABC04861-2-1-334	248.207	A	B	A	A	A	A	A	B	A	A	B	B	B	A	A	A	A	A	A	B	B	B	A	B	H	A	A	A	B	A	A	A	A	A	A	A	B	B	B	A	H	B	B	B	B	B	B
2H	SCRI_RS_171032	252.808	A	B	A	A	A	A	A	B	A	A	B	B	B	A	A	A	A	B	A	B	B	B	A	B	B	A	A	A	B	A	A	A	A	A	A	A	B	B	B	A	H	B	B	B	A	B	B
2H	BOPA2_12_10689	259.927	A	B	A	A	A	A	A	B	A	A	A	B	B	B	A	B	A	B	A	B	B	B	A	B	B	A	A	A	B	A	A	A	A	A	A	A	B	B	B	A	H	B	B	B	A	A	B
2H	SCRI_RS_165463	262.129	A	B	A	A	A	A	A	B	A	A	A	B	B	B	A	B	A	B	A	B	B	B	A	B	B	A	A	A	B	A	A	A	A	A	A	A	B	B	B	A	H	B	B	B	A	B	B
2H	SCRI_RS_126439	262.129	A	B	A	A	A	A	A	B	A	A	A	B	B	B	A	B	A	B	A	B	B	B	A	B	B	A	A	A	B	A	A	A	A	A	A	A	B	B	B	A	H	B	B	B	A	B	B
2H	SCRI_RS_192398	267.592	A	B	A	A	A	A	A	B	A	A	A	B	B	B	A	A	A	B	A	B	A	B	A	A	B	A	A	A	B	A	A	A	A	A	A	A	A	B	B	A	H	B	B	B	A	B	B
2H	SCRI_RS_13565	267.866	A	B	A	A	A	A	A	B	A	A	A	B	B	B	A	A	A	B	A	B	A	B	A	A	B	A	A	A	B	A	A	A	A	A	A	A	A	B	B	A	H	B	B	B	A	B	B
2H	BOPA1_ConsensusGBS0705-1	267.866	A	B	A	A	A	A	A	B	A	A	A	B	B	B	A	A	A	B	A	B	A	B	A	A	B	A	A	A	B	A	A	A	A	A	A	A	A	B	B	A	H	B	B	B	A	B	B
2H	SCRI_RS_3376	267.866	A	B	A	A	A	A	A	B	A	A	A	B	B	B	A	A	A	B	A	B	A	B	A	A	B	A	A	A	B	A	A	A	A	A	A	A	A	B	B	A	H	B	B	B	A	B	B
2H	BOPA2_12_30901	271.279	A	B	A	A	A	A	A	B	A	A	A	B	B	A	A	A	A	B	A	B	A	B	A	A	B	A	A	A	B	A	A	A	A	A	A	A	A	B	B	A	H	B	B	B	A	B	B
2H	SCRI_RS_128449	272.258	A	B	A	A	A	A	A	B	A	A	A	B	B	B	A	B	A	B	A	B	A	B	A	A	B	A	A	A	B	A	A	A	A	A	A	A	A	B	B	A	H	B	B	B	A	B	B
2H	SCRI_RS_10670	272.258	A	B	A	A	A	A	A	B	A	A	A	B	B	B	A	B	A	B	A	B	A	B	A	A	B	A	A	A	B	A	A	A	A	A	A	A	A	B	B	A	H	B	B	B	A	B	B
2H	BOPA2_12_10936	272.394	A	B	A	A	A	A	A	B	A	A	A	B	B	B	A	B	A	B	A	B	A	B	A	A	B	A	A	A	B	A	A	A	A	A	A	A	A	B	B	A	H	B	B	B	A	B	B
2H	SCRI_RS_162798	272.806	A	B	A	A	A	A	A	B	A	A	A	B	B	B	A	B	A	B	A	B	A	B	A	A	B	A	A	A	B	A	A	A	A	A	A	A	A	B	B	A	H	B	B	B	A	B	B
2H	SCRI_RS_138463	272.806	A	B	A	A	A	A	A	B	A	A	A	B	B	B	A	B	A	B	A	B	A	B	A	A	B	A	A	A	B	A	A	A	A	A	A	A	A	B	B	A	H	B	B	B	A	B	B
2H	BOPA2_12_30216	280.351	A	H	A	B	A	A	A	A	A	A	A	B	B	B	H	B	A	B	A	B	A	B	A	A	B	A	A	A	B	A	B	A	A	A	A	A	A	B	B	A	B	B	B	B	A	A	B
2H	SCRI_RS_140972	281.044	A	H	A	B	A	A	A	A	A	A	A	B	B	B	H	B	A	B	A	B	A	B	A	A	B	A	A	A	B	A	B	A	A	A	A	A	A	B	B	A	B	B	B	B	A	A	A
2H	BOPA1_11660-365	281.318	A	H	A	B	B	A	A	A	A	A	A	B	B	B	H	B	A	B	A	B	A	B	A	A	B	A	A	A	B	A	B	A	A	A	A	A	A	B	B	A	B	B	B	B	A	A	A
2H	BOPA1_3206-670	286.437	A	H	A	B	B	H	A	A	A	B	A	B	B	B	H	A	A	B	A	B	A	A	B	A	B	A	A	A	B	A	B	B	A	A	A	A	A	B	B	A	B	B	A	B	A	A	A
2H	SCRI_RS_157053	291.048	A	H	A	B	B	H	A	A	A	B	A	B	B	B	H	A	A	B	A	B	A	A	B	B	B	A	A	A	B	A	B	B	A	A	A	A	A	B	B	A	B	B	A	B	A	A	A
2H	BOPA1_7236-1384	291.322	A	H	A	B	B	H	A	A	A	B	A	B	B	B	H	A	A	B	A	B	A	A	B	B	B	A	A	A	B	A	B	B	A	A	A	A	A	B	B	A	B	B	A	B	A	A	A
2H	SCRI_RS_115690	298.706	A	H	A	B	A	A	A	A	A	A	A	B	B	B	H	B	A	B	A	B	A	B	A	A	B	A	A	A	B	A	B	A	A	A	A	A	A	B	B	A	B	B	B	B	A	A	B
2H	BOPA1_1635-691	303.123	A	H	A	B	A	A	A	A	A	A	A	B	B	B	H	B	A	B	A	B	B	B	A	B	B	A	A	A	B	A	B	A	A	A	A	A	B	B	B	A	B	B	B	B	A	A	B
2H	BOPA1_ABC12856-1-1-77	303.675	A	H	A	B	A	A	A	A	A	A	A	B	B	B	H	B	A	B	A	B	B	B	A	B	B	A	A	A	B	A	B	A	A	A	A	A	B	B	B	A	B	B	B	B	A	A	A
2H	BOPA2_12_11285	303.675	A	H	A	B	A	A	A	A	A	A	A	B	B	B	-	B	A	B	A	B	B	B	A	B	B	A	A	A	B	A	B	A	A	A	A	A	B	B	B	A	B	B	B	B	A	A	A
2H	SCRI_RS_170162	305.237	A	H	A	B	B	H	A	A	A	A	A	B	B	B	H	B	A	B	A	B	B	B	B	B	B	A	A	A	B	A	B	B	A	A	A	A	B	B	B	A	B	B	B	B	A	A	A
2H	SCRI_RS_209354	314.953	A	H	A	B	B	H	A	A	A	B	A	B	B	B	H	A	A	B	A	B	B	A	B	A	B	A	A	A	B	A	B	B	A	A	A	A	B	B	B	A	B	B	A	B	A	A	A
2H	SCRI_RS_147203	324.912	A	H	A	B	B	H	B	A	A	B	A	B	B	B	H	A	A	B	A	B	B	A	B	A	B	A	B	A	B	A	A	B	A	A	A	A	B	A	B	A	A	B	A	B	A	A	A
2H	SCRI_RS_190073	330.054	A	H	A	B	B	H	B	A	A	B	A	B	B	B	H	A	A	B	A	B	B	A	B	B	B	A	B	A	B	A	A	B	A	A	A	A	B	A	B	A	A	B	A	B	A	A	A
2H	SCRI_RS_160767	331.467	A	H	A	B	B	H	B	A	A	B	A	B	B	B	H	A	A	B	A	B	B	A	B	A	B	A	B	A	B	A	A	B	A	A	A	A	B	A	B	A	A	B	A	B	A	A	A
2H	SCRI_RS_620	331.741	A	H	A	B	B	H	B	A	A	B	A	B	B	B	H	A	A	B	A	B	B	A	B	A	B	A	B	A	B	A	A	B	A	A	A	A	B	A	B	A	A	B	A	B	A	A	A
2H	BOPA1_14832-296	334.515	A	H	A	B	B	H	B	A	A	B	A	B	B	B	A	A	A	B	A	B	B	A	B	A	B	A	B	A	B	B	A	B	A	A	A	A	B	A	B	A	A	B	A	B	A	A	A
2H	SCRI_RS_206700	336.824	A	H	A	B	B	H	B	A	A	B	A	B	B	B	H	A	A	B	A	B	B	A	B	A	B	A	B	A	B	A	A	B	A	A	A	A	B	A	B	A	A	B	A	B	A	A	A
2H	SCRI_RS_179560	337.097	A	H	A	B	B	H	B	A	A	B	A	B	B	B	H	A	A	B	A	B	B	A	B	A	B	A	B	A	B	A	A	B	A	A	A	A	B	A	B	A	A	B	A	B	A	A	A
2H	BOPA1_6996-838	337.097	A	H	A	B	B	H	B	A	A	B	A	B	B	B	H	A	A	B	A	B	B	A	B	A	B	A	B	A	B	A	A	B	A	A	A	A	B	A	B	A	A	B	A	B	A	A	A
2H	SCRI_RS_126890	337.097	A	H	A	B	B	H	B	A	A	B	A	B	B	B	H	A	A	B	A	B	B	A	B	A	B	A	B	A	B	A	A	B	A	A	A	A	B	A	B	A	A	B	A	B	A	A	A
2H	SCRI_RS_4952	340.687	A	H	A	B	B	H	B	A	A	B	A	B	B	B	H	A	A	B	A	B	A	A	B	B	B	A	B	A	B	A	A	B	A	A	A	A	A	A	B	A	A	B	A	B	A	A	A
2H	BOPA1_1584-263	341.52	A	H	A	B	B	A	B	A	A	B	A	B	B	B	H	A	A	B	A	B	A	A	B	B	B	A	B	A	B	A	A	B	A	A	A	A	A	A	B	A	A	B	A	B	A	A	A
2H	BOPA2_12_31402	343.524	A	H	A	B	B	H	B	A	A	B	A	B	B	B	A	A	A	B	A	B	A	A	B	B	B	A	B	A	B	B	A	B	A	A	A	A	A	A	B	A	A	B	A	B	A	A	A
2H	BOPA1_5088-59	343.524	A	H	A	B	B	H	B	A	A	B	A	B	B	B	A	A	A	B	A	B	A	A	B	B	B	A	B	A	B	B	A	B	A	A	A	A	A	A	B	A	A	B	A	B	A	A	A
2H	BOPA1_ABC01334-1-1-55	343.524	A	H	A	B	B	-	B	A	A	B	A	B	B	B	A	A	A	B	A	B	A	A	B	B	B	A	B	A	B	B	A	B	A	A	A	A	A	A	B	A	A	B	A	B	A	A	A
2H	SCRI_RS_156045	344.357	A	H	A	B	B	H	B	A	A	B	A	B	B	B	A	A	A	B	A	B	A	A	B	A	B	A	B	A	B	B	A	B	A	A	A	A	A	A	B	A	A	B	A	B	A	A	A
2H	SCRI_RS_918	345.191	A	H	A	B	B	H	B	A	A	B	A	B	B	B	A	A	A	B	A	B	A	A	B	A	B	A	B	A	B	B	A	B	A	A	A	A	A	A	B	A	A	B	A	B	A	A	A
2H	SCRI_RS_15050	349.603	A	H	A	B	B	H	B	A	A	B	A	B	B	B	A	A	A	B	A	B	A	A	B	A	B	A	B	A	B	B	A	B	A	A	A	A	A	A	B	A	A	B	A	B	A	A	A
2H	SCRI_RS_15711	349.603	A	H	A	B	B	H	B	A	A	B	A	B	B	B	A	A	A	B	A	B	A	A	B	A	B	A	B	A	B	B	A	B	A	A	A	A	A	A	B	A	A	B	A	B	A	A	A
2H	SCRI_RS_219799	349.603	A	H	A	B	B	H	B	A	A	B	A	B	B	B	A	A	A	B	A	B	A	A	B	A	B	A	B	A	B	B	A	B	A	A	A	A	A	A	B	A	A	B	A	B	A	A	A
2H	BOPA2_12_30459	349.603	A	H	A	B	B	H	B	A	A	B	A	B	B	B	A	A	A	B	A	B	A	A	B	A	B	A	B	A	B	B	A	B	A	A	A	A	A	A	B	A	A	B	A	B	A	A	A
2H	SCRI_RS_149618	350.436	A	H	A	B	B	H	B	A	A	B	A	B	B	B	A	A	A	B	A	B	A	A	B	B	B	A	B	A	B	B	A	B	A	A	A	A	A	A	B	A	A	B	A	B	A	A	A
2H	SCRI_RS_151617	351.555	A	H	A	B	B	A	B	A	A	B	A	B	B	B	A	A	A	B	A	B	A	A	B	A	B	A	B	A	B	B	A	B	A	A	A	A	A	A	B	A	A	B	A	B	A	A	A
2H	SCRI_RS_151349	352.247	A	H	H	B	B	H	B	A	A	B	A	B	B	B	A	A	A	B	A	B	A	A	B	A	B	A	B	A	B	B	A	B	A	A	A	A	A	A	B	A	A	B	A	B	A	A	A
2H	BOPA1_3763-595	352.247	A	H	H	B	B	H	B	A	A	B	A	B	B	B	A	A	A	B	A	B	A	A	B	A	B	A	B	A	B	B	A	B	A	A	A	A	A	A	B	A	A	B	A	B	A	A	A
2H	SCRI_RS_144379	353.952	A	H	H	B	B	H	B	A	A	A	A	B	B	B	A	A	A	B	A	B	A	A	B	A	B	A	B	A	B	B	A	B	A	A	A	A	A	B	B	A	A	B	A	B	A	A	A
2H	SCRI_RS_142593	355.656	A	H	H	B	B	H	B	A	A	A	A	B	B	B	A	B	A	B	A	B	A	B	B	A	B	A	B	A	B	B	A	B	A	A	A	A	A	B	B	A	A	B	A	B	A	A	A
2H	SCRI_RS_7392	358.104	A	H	H	B	B	B	B	A	B	A	A	B	B	B	A	B	A	B	A	B	A	B	B	A	B	A	B	B	B	B	B	B	B	A	A	A	A	B	B	A	A	B	A	B	A	A	A
2H	SCRI_RS_708	360.582	A	H	-	A	B	B	B	A	B	A	A	B	B	B	A	B	A	B	A	B	A	B	B	A	A	A	B	B	B	B	B	B	B	A	A	A	A	B	B	A	A	B	A	B	A	A	A
2H	BOPA1_8817-798	364.158	A	H	H	A	B	B	B	A	B	A	A	B	B	B	A	B	A	B	A	B	B	B	B	A	A	A	B	B	B	B	B	B	B	A	A	A	B	B	B	A	A	B	A	B	A	A	A
2H	SCRI_RS_137825	364.158	A	H	H	A	B	B	B	A	B	A	A	B	B	B	A	B	A	B	A	B	B	B	B	A	A	A	B	B	B	B	B	B	B	A	A	A	B	B	B	A	A	B	A	B	A	A	A
2H	SCRI_RS_12934	364.158	A	H	H	A	B	B	B	A	B	A	A	B	B	B	A	B	A	B	A	B	B	B	B	A	A	A	B	B	B	B	B	B	B	A	A	A	B	B	B	A	A	B	A	B	A	A	A
2H	BOPA2_12_31100	364.432	A	H	H	A	B	B	B	A	B	A	A	B	B	B	A	B	A	B	A	B	B	B	B	A	A	A	B	B	B	B	B	B	B	A	A	A	B	B	B	A	A	B	A	B	A	A	A
2H	BOPA1_9291-1322	364.432	A	H	H	A	B	B	B	A	B	A	A	B	B	B	A	B	A	B	A	B	B	B	B	A	A	A	B	B	B	B	B	B	B	A	A	A	B	B	B	A	A	B	A	B	A	A	A
2H	BOPA1_3271-1422	364.844	A	H	H	A	B	H	B	A	B	A	A	B	B	B	A	B	A	B	A	B	B	B	B	A	A	A	B	B	B	B	B	B	B	A	A	A	B	B	B	A	A	B	A	B	A	A	A
2H	SCRI_RS_149273	364.844	A	H	H	A	B	H	B	A	B	A	A	B	B	B	A	B	A	B	A	B	B	B	B	A	A	A	B	B	B	B	B	B	B	A	A	A	B	B	B	A	A	B	A	B	A	A	A
2H	SCRI_RS_200406	364.844	A	H	-	A	B	H	B	A	B	A	A	B	B	B	A	B	A	B	A	B	B	B	B	A	A	A	B	B	B	B	B	B	B	A	A	A	B	B	B	A	A	B	A	B	A	A	A
2H	SCRI_RS_143501	367.938	A	H	H	B	B	B	B	A	B	A	A	B	B	B	A	B	A	B	A	B	B	B	B	A	B	A	B	A	B	B	B	B	A	A	A	A	B	B	B	A	A	B	A	B	A	A	A
2H	SCRI_RS_147052	368.083	A	H	B	B	B	B	B	A	B	A	A	B	B	B	A	B	A	B	A	B	B	B	B	A	B	A	B	A	B	B	B	B	A	A	A	A	B	B	B	A	A	B	A	B	A	A	A
2H	SCRI_RS_129177	368.907	A	H	H	B	B	B	B	A	B	A	A	B	B	B	A	B	A	B	A	B	B	B	B	A	B	A	B	A	B	B	A	B	A	A	A	A	B	B	B	A	A	B	A	B	A	A	A
2H	BOPA2_12_30636	373.336	A	H	H	B	B	B	B	A	B	A	A	B	B	B	A	B	A	B	A	B	B	B	B	A	B	A	B	A	B	B	A	B	A	A	A	A	B	B	B	A	A	B	A	B	A	A	A
2H	SCRI_RS_235261	374.028	A	H	H	B	B	B	B	A	B	A	A	B	B	B	A	B	A	B	A	B	B	B	B	B	B	A	B	A	B	B	A	B	A	A	A	A	B	B	B	A	A	B	A	B	A	A	A
2H	BOPA1_7302-240	374.302	A	H	H	B	B	B	B	A	H	A	A	B	B	B	A	B	A	B	A	B	B	B	B	B	B	A	B	A	B	B	A	B	A	A	A	A	B	B	B	A	A	B	A	B	A	A	A
2H	BOPA2_12_20295	374.853	A	H	H	B	B	H	B	A	A	A	A	B	B	B	A	B	A	B	A	B	B	B	B	B	B	A	B	A	B	B	A	B	A	A	A	A	B	B	B	A	A	B	A	B	A	A	A
2H	BOPA1_9701-925	379.625	A	H	-	A	B	H	B	A	B	A	A	B	B	B	A	B	A	B	A	B	B	B	B	B	A	A	B	B	B	B	B	B	B	A	A	A	B	B	B	A	A	B	A	B	A	A	A
2H	SCRI_RS_208901	380.318	A	H	H	A	B	B	B	A	B	A	A	B	B	B	A	B	A	B	A	B	B	B	B	B	A	A	B	B	B	B	B	B	B	A	A	A	B	B	B	A	A	B	A	B	A	A	A
2H	BOPA2_12_30942	381.875	A	H	H	A	B	B	B	A	B	A	A	B	B	B	A	B	A	B	A	B	B	B	B	B	A	A	B	B	B	B	B	B	B	A	A	A	B	A	B	A	A	B	A	B	A	A	A
2H	BOPA2_12_10579	385.948	A	H	-	A	B	B	H	A	B	A	A	B	B	A	B	A	A	B	B	B	B	B	B	B	B	A	B	B	B	B	B	B	B	A	A	A	B	A	B	A	A	B	A	B	A	A	B
2H	BOPA1_5211-1755	385.948	A	H	H	A	B	B	H	A	B	A	A	B	B	A	B	A	A	B	B	B	B	B	B	B	B	A	B	B	B	B	B	B	B	A	A	A	B	A	B	A	A	B	A	B	A	A	B
2H	SCRI_RS_208292	400.193	A	B	B	A	B	B	H	A	B	B	A	B	B	A	A	A	A	B	B	B	B	B	A	B	A	B	B	B	A	A	B	A	B	B	A	B	B	B	B	A	A	A	A	B	A	A	B
2H	SCRI_RS_156819	400.193	A	B	B	A	B	B	H	A	B	B	A	B	B	A	A	A	A	B	B	B	B	B	A	B	A	B	B	B	A	A	B	A	B	B	A	B	B	B	B	A	A	A	A	B	A	A	B
2H	SCRI_RS_156013	400.473	A	B	B	A	B	B	H	A	B	B	A	B	B	A	A	A	A	B	B	B	B	B	A	B	A	B	B	B	A	A	B	A	B	B	B	B	B	B	B	A	A	A	A	B	A	A	B
2H	BOPA1_5483-787	400.754	A	B	B	A	B	B	H	A	B	B	A	B	B	A	A	A	A	B	B	B	B	B	A	B	A	B	B	B	A	A	B	A	B	B	B	B	B	B	B	A	A	A	A	B	A	A	B
2H	SCRI_RS_155544	405.067	A	B	B	A	B	B	H	A	B	B	A	B	B	A	A	A	A	B	B	B	B	B	A	B	A	B	B	B	A	A	B	A	B	B	A	B	A	B	B	A	A	A	A	B	A	A	B
2H	SCRI_RS_10006	405.479	A	B	B	A	B	B	H	A	B	B	A	B	B	A	A	A	A	B	B	B	B	B	A	B	A	B	B	B	A	A	B	A	B	B	A	B	A	B	B	A	A	A	A	B	A	A	B
2H	SCRI_RS_138320	405.752	A	B	H	A	B	B	H	A	B	B	A	B	B	A	A	A	A	B	B	B	B	B	A	B	A	B	B	B	A	A	B	A	B	B	A	B	A	B	B	A	A	A	A	B	A	A	B
2H	BOPA1_4879-1560	406.026	A	A	H	A	B	B	H	A	B	B	A	B	B	A	A	A	A	B	B	B	B	B	A	B	A	B	B	B	A	A	B	A	B	B	A	B	A	B	B	A	A	A	A	B	A	A	B
2H	SCRI_RS_173446	406.774	A	B	H	A	B	B	H	A	B	B	A	B	B	A	A	A	A	B	B	B	B	B	A	-	A	B	B	B	A	A	B	A	B	B	A	B	A	B	B	A	A	A	A	B	A	A	B
2H	SCRI_RS_175074	406.856	A	B	H	A	B	B	H	A	B	B	A	B	B	A	A	A	A	B	B	B	B	B	A	A	A	B	B	B	A	A	B	A	B	B	A	B	A	B	B	A	A	A	A	B	A	A	B
2H	SCRI_RS_186925	406.856	A	B	H	A	B	B	H	A	B	B	A	B	B	A	A	A	A	B	B	B	B	B	A	A	A	B	B	B	A	A	B	A	B	B	A	B	A	B	B	A	A	A	A	B	A	A	B
2H	SCRI_RS_149592	406.859	A	B	H	A	B	B	H	A	B	B	A	B	B	A	A	A	A	B	B	B	B	B	A	A	A	B	B	B	A	A	B	A	B	B	A	B	A	B	B	A	A	A	A	B	A	A	B
2H	BOPA1_ABC17314-1-1-226	406.859	A	B	H	A	B	B	H	A	B	B	A	B	B	A	A	A	A	B	B	B	B	B	A	A	A	B	B	B	A	A	B	A	B	B	A	B	A	B	B	A	A	A	A	B	A	A	B
2H	SCRI_RS_204274	407.268	A	B	H	A	B	B	A	A	B	B	A	B	B	A	A	A	A	B	B	B	B	B	A	A	A	B	B	B	A	A	B	A	B	B	A	B	A	B	B	A	A	A	A	B	A	A	B
2H	SCRI_RS_134343	413.841	A	B	B	A	B	B	A	A	B	B	A	B	B	A	A	A	A	B	B	B	A	B	A	A	A	B	B	B	A	A	B	A	B	B	B	B	A	B	B	A	A	A	A	B	A	A	B
2H	BOPA2_12_30823	414.122	A	B	B	A	B	B	A	A	B	B	A	B	B	A	A	A	A	B	B	B	A	B	A	A	A	B	B	-	A	A	B	A	B	B	B	B	A	B	B	A	A	A	A	B	A	A	B
2H	SCRI_RS_159526	422.897	A	B	B	A	B	B	A	A	B	B	A	B	A	A	A	A	A	B	B	B	A	B	A	A	A	B	B	A	A	A	A	A	A	B	B	B	A	B	B	A	A	A	B	B	B	A	B
2H	SCRI_RS_195051	432.538	A	B	B	A	B	B	A	A	B	B	B	B	A	A	A	A	A	B	B	B	B	B	A	B	A	B	B	A	A	A	A	A	A	B	B	B	B	B	B	A	A	A	B	B	B	A	B
2H	SCRI_RS_227525	432.812	A	B	B	A	B	B	A	A	B	B	B	B	A	A	A	A	A	B	B	B	B	B	A	B	A	B	B	A	A	A	A	A	A	B	B	B	B	B	B	A	A	A	B	B	B	A	B
2H	SCRI_RS_140931	432.948	A	B	B	A	B	B	A	A	B	B	B	B	A	A	A	A	A	B	B	B	B	B	A	B	A	B	B	A	A	A	A	A	A	B	B	H	B	B	B	A	A	A	B	B	B	A	B
2H	SCRI_RS_129821	437.025	A	B	B	H	B	B	A	A	B	B	B	B	A	A	A	B	B	B	B	B	B	B	A	B	A	B	B	A	A	A	A	B	A	B	B	H	B	A	B	A	A	B	B	B	B	A	B
2H	SCRI_RS_206020	437.025	A	B	B	H	B	B	A	A	B	B	B	B	A	A	A	B	B	B	B	B	B	B	A	B	A	B	B	A	A	A	A	B	A	B	B	H	B	A	B	A	A	B	B	B	B	A	B
2H	SCRI_RS_154153	445.64	A	B	B	H	B	B	A	A	B	B	B	B	A	A	A	B	B	B	B	B	A	B	A	B	A	B	B	A	A	A	A	B	A	B	B	H	A	A	B	A	A	B	B	B	B	A	B
2H	SCRI_RS_8637	445.64	A	B	B	H	B	B	A	A	B	B	B	B	A	A	A	B	B	B	B	B	A	B	A	B	A	B	B	A	A	A	A	B	A	B	B	H	A	A	B	A	A	B	B	B	B	A	B
2H	SCRI_RS_123364	445.64	A	B	B	H	B	B	A	A	B	B	B	B	A	A	A	B	B	B	B	B	A	B	A	B	A	B	B	A	A	A	A	B	A	B	B	H	A	A	B	A	A	B	B	B	B	A	B
2H	SCRI_RS_8671	445.64	A	B	B	H	B	B	A	A	B	B	B	B	A	A	A	B	B	B	B	B	A	B	A	B	A	B	B	A	A	A	A	B	A	B	B	H	A	A	B	A	A	B	B	B	B	A	B
2H	SCRI_RS_186912	446.331	A	B	B	H	B	B	A	A	B	B	B	B	A	A	A	B	B	B	B	B	A	B	A	B	A	B	B	A	A	A	A	B	A	B	B	H	A	A	B	A	A	B	B	B	B	A	B
2H	SCRI_RS_231015	448.94	A	B	B	A	B	B	A	A	B	B	B	B	A	A	A	A	A	B	B	B	A	B	A	B	A	B	B	A	A	A	A	A	A	B	B	H	A	A	B	A	A	A	B	B	B	A	B
2H	SCRI_RS_159536	449.363	A	B	B	A	-	B	A	A	-	B	-	-	A	A	A	A	A	B	B	B	A	B	A	B	A	B	B	A	A	A	A	A	A	B	B	H	A	B	B	A	A	A	B	B	B	A	-
2H	BOPA1_1449-1103	449.775	A	B	B	A	B	B	A	A	B	B	B	B	A	A	A	A	A	B	B	B	A	B	A	B	A	B	B	A	A	A	A	A	A	B	B	H	A	B	B	A	A	A	B	B	B	A	B
2H	SCRI_RS_15119	457.122	A	B	B	A	B	B	B	A	B	B	A	B	A	A	A	A	A	B	B	B	A	B	A	A	A	B	B	A	A	A	A	A	A	B	B	B	A	B	B	A	A	A	B	B	A	A	B
2H	SCRI_RS_122297	462.766	A	B	B	A	B	B	B	A	B	B	A	B	A	A	A	A	A	B	B	B	B	B	A	B	A	B	B	A	A	A	A	A	A	B	B	B	B	B	B	A	A	A	B	B	A	A	B
2H	BOPA2_12_31527	463.04	A	B	B	A	B	B	B	A	B	B	A	B	A	A	A	A	A	B	B	B	B	B	A	B	A	B	B	A	A	A	A	A	A	B	B	B	B	B	B	A	A	A	B	B	A	A	B
2H	SCRI_RS_174051	464.159	A	B	B	A	B	B	B	A	B	B	A	B	A	A	A	A	A	B	B	B	B	B	A	B	A	B	B	A	A	A	A	A	A	B	B	B	B	B	B	A	A	A	B	B	B	A	B
2H	SCRI_RS_223188	466.934	A	B	B	A	B	B	B	A	B	B	A	B	A	A	A	A	A	B	B	B	B	B	A	B	A	B	B	A	A	A	A	A	A	B	B	B	B	B	B	A	A	A	B	B	B	A	B
2H	SCRI_RS_149233	468.199	A	B	B	A	B	B	B	A	B	B	A	B	A	A	A	A	A	B	B	B	B	B	A	B	A	B	B	A	A	A	A	A	A	B	B	B	B	B	B	A	A	A	B	B	A	A	B
3H	SCRI_RS_192875	0	A	A	A	A	H	B	A	A	A	A	B	A	B	A	A	B	B	A	B	A	A	A	A	B	B	B	A	A	B	B	H	B	B	A	A	A	B	A	B	B	B	B	B	B	A	A	A
3H	BOPA1_3688-1291	0.723	A	A	A	A	H	B	A	A	A	A	B	A	B	A	A	B	B	A	B	A	A	A	A	B	B	B	A	A	B	B	H	B	B	A	A	A	B	H	B	B	B	B	B	B	A	A	A
3H	SCRI_RS_11012	1.904	A	A	A	A	A	A	A	A	A	A	B	A	B	A	A	B	B	A	B	A	A	A	A	B	B	B	A	A	B	B	H	A	B	A	A	A	B	H	B	B	B	B	B	B	A	A	A
3H	BOPA2_12_30571	1.904	A	A	A	A	A	A	A	A	A	A	B	A	B	A	A	B	B	A	B	A	A	A	A	B	B	B	A	A	B	B	H	A	B	A	A	A	B	H	B	B	B	B	B	B	A	A	A
3H	SCRI_RS_202424	19.274	A	A	A	A	A	A	B	A	A	A	B	B	B	A	A	B	B	A	B	A	B	A	A	B	B	B	A	A	B	B	B	B	B	A	B	H	B	H	B	B	B	B	B	B	A	A	A
3H	SCRI_RS_199987	19.274	A	A	A	A	A	A	B	A	A	A	B	B	B	A	A	B	B	A	B	A	B	A	A	B	B	B	A	A	B	B	B	B	B	A	B	H	B	H	B	B	B	B	B	B	A	A	A
3H	BOPA1_3933-1077	19.755	A	A	A	A	A	A	B	A	A	A	B	B	B	A	A	B	B	A	B	B	B	A	A	B	B	B	A	A	B	B	B	B	B	A	B	H	B	H	B	B	B	B	B	B	A	A	A
3H	SCRI_RS_231185	20.733	A	A	A	A	A	A	B	A	A	A	A	B	B	A	A	B	B	A	B	B	B	A	B	B	B	B	A	A	B	B	B	B	B	A	B	H	B	H	B	B	B	B	B	B	A	A	A
3H	BOPA1_4105-1417	23.018	A	A	A	A	A	A	B	A	A	B	A	B	B	A	A	B	B	B	B	B	B	A	B	B	B	B	A	A	B	B	B	B	B	A	B	H	B	H	A	B	B	B	B	B	A	A	A
3H	BOPA2_12_31475	23.018	A	A	A	A	A	A	B	A	A	B	A	B	B	A	A	B	B	B	B	B	B	A	B	B	B	B	A	A	B	B	B	B	B	A	B	H	B	H	A	B	B	B	B	B	A	A	A
3H	SCRI_RS_200297	23.264	A	B	A	A	A	A	B	A	A	B	A	B	B	A	A	B	B	B	B	B	B	A	B	B	B	B	A	A	B	B	B	B	B	A	B	H	B	H	A	B	B	B	B	B	A	A	A
3H	SCRI_RS_886	23.51	A	B	A	A	A	A	B	A	A	B	A	B	B	A	A	B	B	B	B	B	B	A	B	B	B	B	A	A	B	B	B	B	B	A	B	H	B	H	A	B	B	B	B	B	A	A	A
3H	SCRI_RS_182479	23.51	A	B	A	A	A	A	B	A	A	B	A	B	B	A	A	B	B	B	B	B	B	A	B	B	B	B	A	A	B	B	B	B	B	A	B	H	B	H	A	B	B	B	B	B	A	A	A
3H	BOPA2_12_31122	23.51	A	B	A	A	A	A	B	A	A	B	A	B	B	A	A	B	B	B	B	B	B	A	B	B	B	B	A	A	B	B	B	B	B	A	B	H	B	H	A	B	B	B	B	B	A	A	A
3H	SCRI_RS_153735	23.51	A	B	A	A	A	A	B	A	A	B	A	B	B	A	A	B	B	B	B	B	B	A	B	B	B	B	A	A	B	B	B	B	B	A	B	H	B	H	A	B	B	B	B	B	A	A	A
3H	BOPA2_12_30609	23.51	A	B	A	A	A	A	B	A	A	B	A	B	B	A	A	B	B	B	B	B	B	A	B	B	B	B	A	A	B	B	B	B	B	A	B	H	B	H	A	B	B	B	B	B	A	A	A
3H	SCRI_RS_126627	23.51	A	B	A	A	A	A	B	A	A	B	A	B	B	A	A	B	B	B	B	B	B	A	B	B	B	B	A	A	B	B	B	B	B	A	B	H	B	H	A	B	B	B	B	B	A	A	A
3H	BOPA1_6354-1193	23.51	A	B	A	A	A	A	B	A	A	B	A	B	B	A	A	B	B	B	B	B	B	A	B	B	B	B	A	A	B	B	B	B	B	A	B	H	B	H	A	B	B	B	B	B	A	A	A
3H	SCRI_RS_166122	23.51	A	B	A	A	A	A	B	A	A	B	A	B	B	A	A	B	B	B	B	B	B	A	B	B	B	B	A	A	B	B	B	B	B	A	B	H	B	H	A	B	B	B	B	B	A	A	A
3H	SCRI_RS_11338	23.51	A	B	A	A	A	A	B	A	A	B	A	B	B	A	A	B	B	B	B	B	B	A	B	B	B	B	A	A	B	B	B	B	B	A	B	H	B	H	A	B	B	B	B	B	A	A	A
3H	SCRI_RS_230096	23.51	A	B	A	A	A	A	B	A	A	B	A	B	B	A	A	B	B	B	B	B	B	A	B	B	B	B	A	A	B	B	B	B	B	A	B	H	B	H	A	B	B	B	B	B	A	A	A
3H	SCRI_RS_141081	23.51	A	B	A	A	A	A	B	A	A	B	A	B	B	A	A	B	B	B	B	B	B	A	B	B	B	B	A	A	B	B	B	B	B	A	B	H	B	H	A	B	B	B	B	B	A	A	A
3H	SCRI_RS_189045	26.92	A	B	A	A	A	A	B	A	A	B	A	B	B	A	A	B	B	B	B	B	B	A	B	B	B	B	A	A	B	B	B	B	B	A	B	H	A	H	A	B	B	B	B	B	A	A	A
3H	SCRI_RS_219247	26.92	A	B	A	A	A	A	B	A	A	B	A	B	B	A	A	B	B	B	B	B	B	A	B	B	B	B	A	A	B	B	B	B	B	A	B	H	A	H	A	B	B	B	B	B	A	A	A
3H	SCRI_RS_127994	29.431	A	A	A	A	A	A	B	A	A	B	A	B	B	A	A	B	B	B	B	B	A	A	B	B	B	B	A	A	B	B	B	B	B	A	B	H	A	H	B	B	B	B	B	B	A	A	A
3H	BOPA2_12_30785	29.679	A	A	A	A	A	A	B	A	A	B	A	B	B	A	A	B	B	B	B	B	A	A	B	B	B	B	A	A	B	B	B	B	B	A	B	H	A	H	B	B	B	B	B	B	A	A	A
3H	Bmac0129	40.739	A	B	A	A	A	A	B	A	A	B	A	B	B	B	A	B	B	B	B	B	B	A	B	B	B	B	A	B	B	B	B	B	B	A	B	H	B	H	B	B	B	B	A	B	A	A	A
3H	EBmac0863	43.918	A	B	A	B	B	A	B	H	A	B	A	B	B	B	A	B	B	B	B	B	B	A	B	B	B	B	A	A	B	B	B	B	B	A	B	H	B	H	B	B	B	B	A	B	A	A	A
3H	SCRI_RS_165264	49.914	A	B	A	A	A	A	B	A	A	B	A	B	B	A	A	B	B	B	B	B	B	A	B	B	B	B	A	A	B	B	B	B	B	A	B	H	B	H	B	B	B	B	B	B	A	A	A
3H	SCRI_RS_213411	49.914	A	B	A	A	A	A	B	A	A	B	A	B	B	A	A	B	B	B	B	B	B	A	B	B	B	B	A	A	B	B	B	B	B	A	B	H	B	H	B	B	B	B	B	B	A	A	A
3H	BOPA1_4728-1735	49.914	A	B	A	A	A	A	B	A	A	B	A	B	B	A	A	B	B	B	B	B	B	A	B	B	B	B	A	A	B	B	B	B	B	A	B	H	B	H	B	B	B	B	B	B	A	A	A
3H	BOPA1_9658-234	49.914	A	B	A	A	A	A	B	A	A	B	A	B	B	A	A	B	B	B	B	B	B	A	B	B	B	B	A	A	B	B	B	B	B	A	B	H	B	H	B	B	B	B	B	B	A	A	A
3H	BOPA1_ABC11783-1-1-99	49.914	A	B	A	A	A	A	B	A	A	B	A	B	B	A	A	B	B	B	B	B	B	A	B	B	B	B	A	A	B	B	B	B	B	A	B	H	B	H	B	B	B	B	B	B	A	A	A
3H	BOPA2_12_31372	49.914	A	B	A	A	A	A	B	A	A	B	A	B	B	A	A	B	B	B	B	B	B	A	B	B	B	B	A	A	B	B	B	B	B	A	B	H	B	H	B	B	B	B	B	B	A	A	A
3H	SCRI_RS_186923	49.914	A	B	A	A	A	A	B	A	A	B	A	B	B	A	A	B	B	B	B	B	B	A	B	B	B	B	A	A	B	B	B	B	B	A	B	H	B	H	B	B	B	B	B	B	A	A	A
3H	SCRI_RS_108473	49.914	A	B	A	A	A	A	B	A	A	B	A	B	B	A	A	B	B	B	B	B	B	A	B	B	B	B	A	A	B	B	B	B	B	A	B	H	B	H	B	B	B	B	B	B	A	A	A
3H	SCRI_RS_219354	49.914	A	B	A	A	A	A	B	A	A	B	A	B	B	A	A	B	B	B	B	B	B	A	B	B	B	B	A	A	B	B	B	B	B	A	B	H	B	H	B	B	B	B	B	B	A	A	A
3H	BOPA1_10012-1239	49.914	A	B	A	A	A	A	B	A	A	B	A	B	B	A	A	B	B	B	B	B	B	A	B	B	B	B	A	A	B	B	B	B	B	A	B	H	B	H	B	B	B	B	B	B	A	A	A
3H	BOPA1_2027-1307	49.914	A	B	A	A	A	A	B	A	A	B	A	B	B	A	A	B	B	B	B	B	B	A	B	B	B	B	A	A	B	B	B	B	B	A	B	H	B	H	B	B	B	B	B	B	A	A	A
3H	SCRI_RS_157545	49.914	A	B	A	A	A	A	B	A	A	B	A	B	B	A	A	B	B	B	B	B	B	A	B	B	B	B	A	A	B	B	B	B	B	A	B	H	B	H	B	B	B	B	B	B	A	A	A
3H	BOPA2_12_31012	49.914	A	B	A	A	A	A	B	A	A	B	A	B	B	A	A	B	B	B	B	B	B	A	B	B	B	B	A	A	B	B	B	B	B	A	B	H	B	H	B	B	B	B	B	B	A	A	A
3H	SCRI_RS_178900	49.914	A	B	A	A	A	A	B	A	A	B	A	B	B	A	A	B	B	B	B	B	B	A	B	B	B	B	A	A	B	B	B	B	B	A	B	H	B	H	B	B	B	B	B	B	A	A	A
3H	BOPA1_5183-924	49.914	A	B	A	A	A	A	B	A	A	B	A	B	B	A	A	B	B	B	B	B	B	A	B	B	B	B	A	A	B	B	B	B	B	A	B	H	B	H	B	B	B	B	B	B	A	A	A
3H	SCRI_RS_173348	49.914	A	B	A	A	A	A	B	A	A	B	A	B	B	A	A	B	B	B	B	B	B	A	B	B	B	B	A	A	B	B	B	B	B	A	B	H	B	H	B	B	B	B	B	B	A	A	A
3H	SCRI_RS_137552	49.914	A	B	A	A	A	A	B	A	A	B	A	B	B	A	A	B	B	B	B	B	B	A	B	B	B	B	A	A	B	B	B	B	B	A	B	H	B	H	B	B	B	B	B	B	A	A	A
3H	SCRI_RS_128706	49.914	A	B	A	A	A	A	B	A	A	B	A	B	B	A	A	B	B	B	B	B	B	A	B	B	B	B	A	A	B	B	B	B	B	A	B	H	B	H	B	B	B	B	B	B	A	A	A
3H	SCRI_RS_186504	49.914	A	B	A	A	A	A	B	A	A	B	A	B	B	A	A	B	B	B	B	B	B	A	B	B	B	B	A	A	B	B	B	B	B	A	B	H	B	H	B	B	B	B	B	B	A	A	A
3H	BOPA1_3215-654	49.914	A	B	A	A	A	A	B	A	A	B	A	B	B	A	A	B	B	B	B	B	B	A	B	B	B	B	A	A	B	B	B	B	B	A	B	H	B	H	B	B	B	B	B	B	A	A	A
3H	SCRI_RS_225537	49.914	A	B	A	A	A	A	B	A	A	B	A	B	B	A	A	B	B	B	B	B	B	A	B	B	B	B	A	A	B	B	B	B	B	A	B	H	B	H	B	B	B	B	-	B	A	A	A
3H	SCRI_RS_141166	50.146	A	B	A	A	A	A	B	A	A	B	A	B	B	A	A	B	B	B	B	B	B	A	B	B	B	B	A	B	B	B	B	B	B	A	B	H	B	H	B	B	B	B	B	B	A	A	A
3H	SCRI_RS_238625	50.146	A	B	A	A	A	A	B	A	A	B	A	B	B	A	A	B	B	B	B	B	B	A	B	B	B	B	A	B	B	B	B	B	B	A	B	H	B	H	B	B	B	B	B	B	A	A	A
3H	SCRI_RS_169606	50.146	A	B	A	A	A	A	B	A	A	B	A	B	B	A	A	B	B	B	B	B	B	A	B	B	B	B	A	B	B	B	B	B	B	A	B	H	B	H	B	B	B	B	B	B	A	A	A
3H	BOPA1_2066-1133	50.146	A	B	A	A	A	A	B	A	A	B	A	B	B	A	A	B	B	B	B	B	B	A	B	B	B	B	A	B	B	B	B	B	B	A	B	H	B	H	B	B	B	B	B	B	A	A	A
3H	BOPA1_ABC04214-1-2-360	50.146	A	B	A	A	A	A	B	A	A	B	A	B	B	A	A	B	B	B	B	B	B	A	B	B	B	B	A	B	B	B	B	B	B	A	B	H	B	H	B	B	B	B	B	B	A	A	A
3H	SCRI_RS_8664	50.618	A	B	A	A	A	A	B	A	A	B	A	B	B	A	A	B	B	B	B	B	B	A	B	B	B	B	A	B	B	B	B	B	B	A	B	H	B	H	B	B	B	B	B	B	A	A	A
3H	SCRI_RS_238114	51.088	A	B	A	A	A	A	B	A	A	B	A	B	B	A	A	B	B	B	B	B	B	A	B	B	B	B	A	B	B	B	B	B	B	A	B	H	B	H	B	B	B	B	B	B	A	A	A
3H	SCRI_RS_186341	51.088	A	B	A	A	A	A	B	A	A	B	A	B	B	A	A	B	B	B	B	B	B	A	B	B	B	B	A	B	B	B	B	B	B	A	B	H	B	H	B	B	B	B	B	B	A	A	A
3H	BOPA2_12_30618	51.088	A	B	A	A	A	A	B	A	A	B	A	B	B	A	A	B	B	B	B	B	B	A	B	B	B	B	A	B	B	B	B	B	B	A	B	H	B	H	B	B	B	B	B	B	A	A	A
3H	SCRI_RS_173916	51.088	A	B	A	A	A	A	B	A	A	B	A	B	B	A	A	B	B	B	B	B	B	A	B	B	B	B	A	B	B	B	B	B	B	A	B	H	B	H	B	B	B	B	B	B	A	A	A
3H	SCRI_RS_164254	51.088	A	B	A	A	A	A	B	A	A	B	A	B	B	A	A	B	B	B	B	B	B	A	B	B	B	B	A	B	B	B	B	B	B	A	B	H	B	H	B	B	B	B	B	B	A	A	A
3H	SCRI_RS_11126	51.088	A	B	A	A	A	A	B	A	A	B	A	B	B	A	A	B	B	B	B	B	B	A	B	B	B	B	A	B	B	B	B	B	B	A	B	H	B	H	B	B	B	B	B	B	A	A	A
3H	BOPA2_12_30009	51.321	A	B	A	A	A	A	B	A	A	B	A	B	B	A	A	B	B	B	B	B	B	A	B	B	B	B	A	B	B	B	B	B	B	A	B	H	B	H	B	B	B	B	B	B	A	A	A
3H	BOPA1_10126-999	52.275	A	B	A	A	A	A	B	A	A	B	A	B	B	A	A	B	B	B	B	B	B	A	B	B	B	B	A	A	B	B	B	B	B	A	B	H	B	H	B	B	B	B	B	B	A	A	A
3H	SCRI_RS_222102	53.468	A	B	A	A	A	A	B	A	A	B	A	B	B	A	A	B	B	B	B	B	B	A	B	B	B	H	A	-	B	A	B	B	B	A	B	H	B	H	A	B	B	B	B	B	A	A	A
3H	SCRI_RS_152172	53.468	A	B	A	A	A	A	B	A	A	B	A	B	B	A	A	B	B	B	B	B	B	A	B	B	B	H	A	-	B	A	B	B	B	A	B	H	B	H	A	B	B	B	B	B	A	A	A
3H	SCRI_RS_155168	53.701	A	B	A	A	A	A	B	A	A	B	A	B	B	A	A	B	B	B	B	B	B	A	B	B	B	H	A	A	B	A	B	B	B	A	B	H	B	H	A	B	B	B	B	B	A	A	A
3H	SCRI_RS_12836	54.164	A	B	A	A	A	A	B	A	A	B	A	B	B	A	A	B	B	B	B	B	B	A	B	B	B	H	A	B	B	A	B	B	B	A	B	H	B	H	A	B	B	B	B	B	A	A	A
3H	BOPA1_2338-1572	54.164	A	B	A	A	A	A	B	A	A	B	A	B	B	A	A	B	B	B	B	B	B	A	B	B	B	H	A	B	B	A	B	B	B	A	B	H	B	H	A	B	B	B	B	B	A	A	A
3H	BOPA1_ABC08184-2-1-35	54.63	A	B	A	A	A	A	B	A	A	B	A	B	B	A	A	B	B	B	B	B	B	A	B	B	B	H	A	A	B	A	B	B	B	A	B	H	B	H	A	B	B	B	B	B	A	A	A
3H	SCRI_RS_214807	54.63	A	B	A	A	A	A	B	A	A	B	A	B	B	A	A	B	B	B	B	B	B	A	B	B	B	H	A	A	B	A	B	B	B	A	B	H	B	H	A	B	B	B	B	B	A	A	A
3H	SCRI_RS_159661	54.63	A	B	A	A	A	A	B	A	A	B	A	B	B	A	A	B	B	B	B	B	B	A	B	B	B	H	A	A	B	A	B	B	B	A	B	H	B	H	A	B	B	B	B	B	A	A	A
3H	SCRI_RS_162862	54.859	A	B	A	A	A	A	B	A	A	B	A	B	B	A	A	B	B	B	B	B	B	A	B	B	B	H	A	A	B	A	B	B	B	A	B	H	B	H	A	B	B	B	B	B	A	A	A
3H	SCRI_RS_236448	55.331	A	B	A	A	A	A	B	A	A	B	A	B	B	A	A	B	B	B	B	B	B	A	B	B	B	H	A	A	B	A	B	B	B	A	B	H	B	H	A	B	B	B	B	B	A	A	A
3H	BOPA1_4184-393	55.572	A	B	A	A	A	A	B	A	A	B	A	B	B	A	A	B	B	B	B	B	B	A	B	B	B	H	A	A	B	A	B	B	B	A	B	H	B	H	A	B	B	B	B	B	A	A	A
3H	SCRI_RS_157479	55.815	A	B	A	A	A	A	B	A	A	B	A	B	B	A	A	B	B	B	B	B	B	A	B	B	B	H	A	A	B	A	B	A	B	A	B	H	B	H	A	B	B	B	B	B	A	A	A
3H	BOPA1_ABC14384-1-1-53	56.054	A	B	A	A	A	A	B	A	A	B	A	B	B	A	A	B	B	B	B	B	B	A	B	B	B	H	A	A	B	A	B	A	B	A	B	H	B	H	A	B	B	B	B	B	A	A	A
3H	BOPA1_2616-2560	56.531	A	B	A	A	A	A	B	A	A	B	A	B	B	A	A	B	B	B	B	B	B	A	B	B	B	H	A	A	B	A	B	A	B	A	B	H	B	H	A	B	B	B	B	B	A	A	A
3H	SCRI_RS_135581	56.773	A	B	A	A	A	A	B	A	A	B	A	B	B	A	A	B	B	B	B	B	B	A	B	B	B	H	A	A	B	A	B	A	B	A	B	H	B	H	A	B	B	B	B	B	A	A	A
3H	SCRI_RS_1799	56.773	A	B	A	A	A	A	B	A	A	B	A	B	B	A	A	B	B	B	B	B	B	A	B	B	B	H	A	A	B	A	B	A	B	A	B	H	B	H	A	B	B	B	B	B	A	A	A
3H	SCRI_RS_143331	56.773	A	B	A	A	A	A	B	A	A	B	A	B	B	A	A	B	B	B	B	B	B	A	B	B	B	H	A	A	B	A	B	A	B	A	B	H	B	H	A	B	B	B	B	B	A	A	A
3H	SCRI_RS_200042	56.773	A	B	A	A	A	A	B	A	A	B	A	B	B	A	A	B	B	B	B	B	B	A	B	B	B	H	A	A	B	A	B	A	B	A	B	H	B	H	A	B	B	B	B	B	A	A	A
3H	SCRI_RS_231801	57.016	A	B	A	A	A	A	B	A	A	B	A	B	B	A	A	B	B	B	B	B	B	A	B	B	B	H	A	A	B	A	B	A	B	A	B	H	B	H	A	B	B	B	B	B	A	A	A
3H	SCRI_RS_230975	57.5	A	B	A	A	A	A	B	A	A	B	A	B	B	A	A	B	B	B	B	B	B	A	B	B	B	H	A	A	B	A	B	A	B	A	B	H	B	H	A	A	B	B	B	B	A	A	A
3H	SCRI_RS_127140	57.5	A	B	A	A	A	A	B	A	A	B	A	B	B	A	A	B	B	B	B	B	B	A	B	B	B	H	A	A	B	A	B	A	B	A	B	H	B	H	A	A	B	B	B	B	A	A	A
3H	SCRI_RS_130616	57.5	A	B	A	A	A	A	B	A	A	B	A	B	B	A	A	B	B	B	B	B	B	A	B	B	B	H	A	A	B	A	B	A	B	A	B	H	B	H	A	A	B	B	B	B	A	A	A
3H	BOPA1_8180-450	57.5	A	B	A	A	A	A	B	A	A	B	A	B	B	A	A	B	B	B	B	B	B	A	B	B	B	H	A	A	B	A	B	A	B	A	B	H	B	H	A	A	B	B	B	B	A	A	A
3H	SCRI_RS_211224	58.222	A	B	A	A	A	A	B	A	A	B	A	B	B	A	A	B	B	B	B	B	B	A	B	B	B	H	A	A	B	A	B	A	B	A	B	H	B	H	A	A	B	B	B	B	A	A	A
3H	SCRI_RS_238981	58.456	A	B	A	A	A	A	B	A	A	B	A	B	B	A	A	B	B	B	B	B	B	A	B	B	B	H	A	A	B	A	B	A	B	A	B	H	B	H	A	A	B	B	B	B	A	A	A
3H	BOPA1_5385-722	59.161	A	B	A	A	A	A	B	A	A	B	A	B	B	A	A	B	B	B	B	B	B	A	B	B	B	H	A	A	B	A	B	A	B	A	B	H	B	H	A	A	B	B	B	B	A	A	A
3H	SCRI_RS_231031	59.161	A	B	A	A	A	A	B	A	A	B	A	B	B	A	A	B	B	B	B	B	B	A	B	B	B	H	A	A	B	A	B	A	B	A	B	H	B	H	A	A	B	B	B	B	A	A	A
3H	BOPA2_12_30616	59.161	A	B	A	A	A	A	B	A	A	B	A	B	B	A	A	B	B	B	B	B	B	A	B	B	B	H	A	A	B	A	B	A	B	A	B	H	B	H	A	A	B	B	B	B	A	A	A
3H	SCRI_RS_232895	59.161	A	B	A	A	A	A	B	A	A	B	A	B	B	A	A	B	B	B	B	B	B	A	B	B	B	H	A	A	B	A	B	A	B	A	B	H	B	H	A	A	B	B	B	B	A	A	A
3H	SCRI_RS_178907	59.161	A	B	A	A	A	A	B	A	A	B	A	B	B	A	A	B	B	B	B	B	B	A	B	B	B	H	A	A	B	A	B	A	B	A	B	H	B	H	A	A	B	B	B	B	A	A	A
3H	SCRI_RS_154396	59.161	A	B	A	A	A	A	B	A	A	B	A	B	B	A	A	B	B	B	B	B	B	A	B	B	B	H	A	A	B	A	B	A	B	A	B	H	B	H	A	A	B	B	B	B	A	A	A
3H	SCRI_RS_160216	60.867	A	B	A	A	A	A	B	A	A	B	A	B	B	A	A	B	B	B	B	B	B	A	B	B	B	H	A	B	B	A	B	A	B	A	B	A	B	H	A	A	B	B	B	A	A	A	B
3H	BOPA2_12_30743	60.867	A	B	A	A	A	A	B	A	A	B	A	B	B	A	A	B	B	B	B	B	B	A	B	B	B	H	A	B	B	A	B	A	B	A	B	A	B	H	A	A	B	B	B	A	A	A	B
3H	BOPA1_4150-398	60.867	A	B	A	A	A	A	B	A	A	B	A	B	B	A	A	B	B	B	B	B	B	A	B	B	B	H	A	B	B	A	B	A	B	A	B	A	B	H	A	A	B	B	B	A	A	A	B
3H	SCRI_RS_156056	60.867	A	B	A	A	A	A	B	A	A	B	A	B	B	A	A	B	B	B	B	B	B	A	B	B	B	H	A	B	B	A	B	A	B	A	B	A	B	H	A	A	B	B	B	A	A	A	B
3H	SCRI_RS_155609	60.867	A	B	A	A	A	A	B	A	A	B	A	B	B	A	A	B	B	B	B	B	B	A	B	B	B	H	A	B	B	A	B	A	B	A	B	A	B	H	A	A	B	B	B	A	A	A	B
3H	BOPA2_12_10609	60.867	A	B	A	A	A	A	B	A	A	B	A	B	B	A	A	B	B	B	B	B	B	A	B	B	B	H	A	B	B	A	B	A	B	A	B	A	B	H	A	A	B	B	B	A	A	A	B
3H	SCRI_RS_175886	62.35	A	B	A	A	A	A	B	A	A	B	A	B	A	A	A	B	B	B	B	B	B	A	B	B	B	H	A	B	B	A	B	A	B	A	B	A	B	H	A	A	B	B	B	A	A	A	B
3H	SCRI_RS_208373	62.35	A	B	A	A	A	A	B	A	A	B	A	B	A	A	A	B	B	B	B	B	B	A	B	B	B	H	A	B	B	A	B	A	B	A	B	A	B	H	A	A	B	B	B	A	A	A	B
3H	SCRI_RS_223611	62.587	A	B	A	A	A	A	B	A	A	B	A	B	A	A	A	B	B	B	B	B	B	A	B	B	B	H	A	B	B	A	B	A	B	A	B	B	B	H	A	A	B	B	B	A	A	A	B
3H	SCRI_RS_136721	62.587	A	B	A	A	A	A	B	A	A	B	A	B	A	A	A	B	B	B	B	B	B	A	B	B	B	H	A	B	B	A	B	A	B	A	B	B	B	H	A	A	B	B	B	A	A	A	B
3H	BOPA1_6883-203	62.587	A	B	A	A	A	A	B	A	A	B	A	B	A	A	A	B	B	B	B	B	B	A	B	B	B	H	A	B	B	A	B	A	B	A	B	B	B	H	A	A	B	B	B	A	A	A	B
3H	SCRI_RS_27538	62.587	A	B	A	A	A	A	B	A	A	B	A	B	A	A	A	B	B	B	B	B	B	A	B	B	B	H	A	B	B	A	B	A	B	A	B	B	B	H	A	A	B	B	B	A	A	A	B
3H	BOPA1_8722-512	62.587	A	B	A	A	A	A	B	A	A	B	A	B	A	A	A	B	B	B	B	B	B	A	B	B	B	H	A	B	B	A	B	A	B	A	B	B	B	H	A	A	B	B	B	A	A	A	B
3H	BOPA2_12_30677	62.587	A	B	A	A	A	A	B	A	A	B	A	B	A	A	A	B	B	B	B	B	B	A	B	B	B	H	A	B	B	A	B	A	B	A	B	B	B	H	A	A	B	B	B	A	A	A	B
3H	SCRI_RS_223097	64.343	A	B	A	A	A	A	B	B	A	B	A	B	A	A	A	B	B	B	B	B	B	A	B	A	B	H	A	A	B	A	B	A	B	A	B	B	B	H	A	A	B	B	B	A	A	A	B
3H	SCRI_RS_233246	64.829	A	B	A	A	A	A	B	B	A	B	A	B	A	A	A	B	B	B	B	B	B	A	B	B	B	H	A	A	B	B	B	A	B	A	B	B	B	H	A	A	B	B	B	A	A	A	B
3H	SCRI_RS_14456	64.829	A	B	A	A	A	A	B	B	A	B	A	B	A	A	A	B	B	B	B	B	B	A	B	B	B	H	A	A	B	B	B	A	B	A	B	B	B	H	A	A	B	B	B	A	A	A	B
3H	SCRI_RS_153148	66.001	A	B	H	A	A	A	B	B	A	B	A	B	A	A	B	B	B	B	B	B	B	A	B	B	B	H	A	A	B	B	B	A	B	A	B	B	B	H	A	A	B	B	B	A	A	A	B
3H	SCRI_RS_13780	67.434	A	B	H	A	A	A	B	B	A	B	A	B	A	A	B	B	B	B	B	B	B	A	B	B	B	H	A	A	B	B	B	A	B	A	B	B	B	A	A	A	B	B	B	A	A	A	B
3H	BOPA1_42-512	68.398	A	B	B	A	A	A	B	B	A	B	A	B	A	A	B	B	B	B	B	B	B	A	B	B	B	H	A	A	B	B	B	A	B	A	B	B	B	A	A	A	B	B	B	A	A	A	B
3H	BOPA1_ABC15290-1-3-262	68.627	A	B	B	A	A	A	B	B	A	B	A	B	A	A	B	B	B	B	B	B	B	A	B	B	B	H	A	A	B	B	B	A	B	A	B	B	B	H	A	A	B	B	B	A	A	A	B
3H	SCRI_RS_189790	70.777	A	B	B	A	A	A	B	B	A	A	A	B	A	A	B	B	B	B	B	B	B	A	B	B	B	H	A	A	B	A	B	A	B	A	B	B	B	A	A	A	B	B	B	A	A	A	B
3H	SCRI_RS_199922	71.97	A	B	B	A	B	B	B	B	A	A	A	A	A	A	B	B	B	B	B	B	B	A	B	B	B	B	A	A	B	A	B	A	B	A	B	B	B	A	A	A	B	B	B	A	A	A	B
3H	SCRI_RS_146480	71.97	A	B	B	A	B	B	B	B	A	A	A	A	A	A	B	B	B	B	B	B	B	A	B	B	B	B	A	A	B	A	B	A	B	A	B	B	B	A	A	A	B	B	B	A	A	A	B
3H	SCRI_RS_199887	75.25	A	B	B	A	B	B	B	B	A	A	A	A	A	A	B	B	B	A	A	B	B	A	B	B	B	B	A	A	B	A	B	B	B	A	B	B	B	A	A	A	B	B	A	A	A	A	B
3H	SCRI_RS_239399	75.25	A	B	B	A	B	B	B	B	A	A	A	A	A	A	B	B	B	A	A	B	B	A	B	B	B	B	A	A	B	A	B	B	B	A	B	B	B	A	A	A	B	B	A	A	A	A	B
3H	SCRI_RS_206202	78.193	A	A	H	A	B	B	B	B	A	A	B	A	A	A	B	B	B	A	A	B	B	A	B	B	B	B	A	A	B	A	B	B	B	A	B	B	B	A	A	A	B	B	A	A	A	A	B
3H	SCRI_RS_146429	78.419	A	A	H	A	B	B	B	B	A	A	B	A	A	A	B	B	B	A	A	B	B	A	B	B	B	B	A	A	B	A	B	B	B	A	B	B	B	A	A	A	B	B	A	A	A	A	B
3H	SCRI_RS_192761	78.876	A	A	H	A	B	B	B	B	A	A	B	A	A	A	B	B	B	A	A	B	B	A	B	B	B	B	A	A	A	A	B	B	B	A	B	B	B	A	A	A	B	B	A	A	A	A	B
3H	SCRI_RS_185339	79.595	A	A	-	A	B	B	B	B	A	A	B	A	A	A	B	B	B	A	A	B	B	A	B	B	B	B	A	A	A	A	B	B	B	A	B	B	B	A	A	A	A	B	A	A	A	A	B
3H	BOPA2_12_10074	81.326	A	A	H	A	B	B	B	B	A	A	B	A	A	A	B	B	B	A	A	B	B	A	B	B	B	B	A	A	A	A	B	B	B	A	B	B	B	A	A	A	A	B	A	A	A	A	B
3H	BOPA1_5797-777	81.326	A	A	H	A	B	B	B	B	A	A	B	A	A	A	B	B	B	A	A	B	B	A	B	B	B	B	A	A	A	A	B	B	B	A	B	B	B	A	A	A	A	B	A	A	A	A	B
3H	BOPA2_12_30909	81.326	A	A	H	A	B	B	B	B	A	A	B	A	A	A	B	B	B	A	A	B	B	A	B	B	B	B	A	A	A	A	B	B	B	A	B	B	B	A	A	A	A	B	A	A	A	A	B
3H	BOPA1_3787-1223	82.268	A	A	B	A	B	B	B	B	A	A	B	A	A	A	B	B	B	A	A	B	B	A	B	B	B	B	A	A	A	A	B	B	H	A	B	B	B	A	A	A	A	B	A	A	A	A	B
3H	BOPA1_6302-250	82.98	A	A	B	A	B	B	B	B	A	A	B	A	A	A	B	B	B	A	A	B	B	A	B	B	B	B	A	A	A	A	B	B	H	A	B	A	B	A	A	A	A	B	A	A	A	A	B
3H	SCRI_RS_3125	83.459	A	A	B	A	B	B	B	B	A	A	B	A	A	A	B	B	B	A	A	B	B	A	B	B	B	B	A	A	A	A	B	B	H	A	B	B	B	A	A	A	A	B	A	A	A	A	B
3H	SCRI_RS_3352	84.942	A	A	B	A	B	B	B	B	B	A	B	A	A	B	B	B	B	A	A	B	B	A	B	B	B	B	A	A	A	A	A	B	H	A	B	B	B	A	A	A	A	B	A	A	A	A	B
3H	SCRI_RS_235238	84.942	A	A	B	A	B	B	B	B	B	A	B	A	A	B	B	B	B	A	A	B	B	A	B	B	B	B	A	A	A	A	A	B	H	A	B	B	B	A	A	A	A	B	A	A	A	A	B
3H	SCRI_RS_228486	84.942	A	A	B	A	B	B	B	B	B	A	B	-	A	B	B	B	B	A	A	B	B	A	B	B	B	B	A	A	A	A	A	B	H	A	B	B	B	A	A	A	A	B	A	A	A	A	B
3H	SCRI_RS_8667	90.219	A	A	B	A	B	B	B	B	B	A	B	A	A	B	B	B	B	A	A	B	B	A	B	B	B	B	A	A	A	A	A	B	H	A	B	B	A	A	A	A	A	B	A	A	A	A	B
3H	SCRI_RS_164704	91.959	A	A	H	A	B	B	B	B	B	A	B	A	A	B	B	B	B	A	A	B	B	A	B	B	B	B	A	A	A	A	A	B	H	A	B	B	A	A	B	A	A	B	A	A	A	A	B
3H	SCRI_RS_187928	91.96	A	A	H	A	B	B	B	B	B	A	B	A	A	B	B	B	B	A	A	B	B	A	B	B	B	B	A	A	A	A	A	B	H	A	B	B	A	A	B	A	A	B	A	A	A	A	B
3H	SCRI_RS_7396	92.198	A	A	H	A	B	B	B	B	B	A	B	A	A	B	B	B	B	A	A	B	B	A	A	B	B	B	A	A	A	A	A	B	H	A	B	B	A	A	B	A	A	B	A	A	A	A	B
3H	SCRI_RS_133339	92.198	A	A	H	A	B	B	B	B	B	A	B	A	A	B	B	B	B	A	A	B	B	A	A	B	B	B	A	A	A	A	A	B	H	A	B	B	A	A	B	A	A	B	A	A	A	A	B
3H	SCRI_RS_225641	92.198	A	A	H	A	B	B	B	B	B	A	B	A	A	B	B	B	B	A	A	B	B	A	A	B	B	B	A	A	A	A	A	B	H	A	B	B	A	A	B	A	A	B	A	A	A	A	B
3H	BOPA1_6871-945	92.198	A	A	H	A	B	B	B	B	B	A	B	A	A	B	B	B	B	A	A	B	B	A	A	B	B	-	A	A	A	A	A	B	H	A	B	B	A	A	B	A	A	B	A	A	A	A	B
3H	BOPA2_12_30423	92.198	A	A	H	A	B	B	B	B	B	A	B	A	A	B	B	B	B	A	A	B	B	A	A	B	B	B	A	A	A	A	A	B	H	A	B	B	A	A	B	A	A	B	A	A	A	A	B
3H	SCRI_RS_206510	105.76	A	A	H	B	A	A	B	B	B	B	B	A	B	B	B	B	B	A	B	B	B	A	A	B	B	B	A	A	A	A	A	B	H	A	A	B	B	A	B	A	B	B	H	A	B	A	H
3H	SCRI_RS_193132	105.994	A	A	H	B	A	A	B	B	B	B	B	A	B	B	B	B	B	A	B	B	B	A	A	B	B	B	A	A	A	A	A	B	H	A	A	B	B	A	B	A	B	B	H	A	B	A	H
3H	SCRI_RS_151711	105.994	A	A	H	B	A	A	B	B	B	B	B	A	B	B	B	B	B	A	B	B	B	A	A	B	B	B	A	A	A	A	A	B	H	A	A	B	B	A	B	A	B	B	H	A	B	A	H
3H	SCRI_RS_164290	105.994	A	A	H	B	A	A	B	B	B	B	B	A	B	B	B	B	B	A	B	B	B	A	A	B	B	B	A	A	A	A	A	B	H	A	A	B	B	A	B	A	B	B	H	A	B	A	H
3H	SCRI_RS_192360	105.994	A	A	H	B	A	A	B	B	B	B	B	A	B	B	B	B	B	A	B	B	B	A	A	B	B	B	A	A	A	A	A	B	H	A	A	B	B	A	B	A	B	B	H	A	B	A	H
3H	BOPA2_12_31220	105.994	A	A	H	B	A	A	B	B	B	B	B	A	B	B	B	B	B	A	B	B	B	A	A	B	B	B	A	A	A	A	A	B	H	A	A	B	B	A	B	A	B	B	H	A	B	A	H
3H	SCRI_RS_150944	108.567	A	A	A	B	A	A	B	A	B	B	B	A	B	B	B	B	B	A	B	B	B	A	A	B	B	B	A	A	A	A	A	B	A	A	A	B	B	A	B	A	B	A	B	H	B	A	H
3H	SCRI_RS_153414	110.087	A	A	A	B	A	A	B	A	B	B	B	A	B	B	B	B	B	A	B	B	B	A	A	B	B	B	A	A	A	A	A	B	H	A	A	B	B	A	B	A	B	A	B	H	B	A	H
3H	SCRI_RS_183638	110.327	A	A	A	B	A	A	B	A	B	B	B	A	B	B	B	B	B	A	B	B	B	A	A	B	B	B	A	A	A	A	A	B	H	A	A	B	B	A	B	A	B	A	B	H	B	A	H
3H	BOPA2_12_30274	110.327	A	A	A	B	A	A	B	A	B	B	B	A	B	B	B	B	B	A	B	B	B	A	A	B	B	B	A	A	A	A	A	B	H	A	A	B	B	A	B	A	B	A	B	H	B	A	H
3H	SCRI_RS_203905	110.327	A	A	A	B	A	A	B	A	B	B	B	A	B	B	B	B	B	A	B	B	B	A	A	B	B	B	A	A	A	A	A	B	H	A	A	B	B	A	B	A	B	A	B	H	B	A	H
3H	SCRI_RS_150063	110.572	A	A	A	B	A	A	B	A	B	B	B	A	B	B	B	B	B	A	B	B	B	A	A	B	B	B	A	A	A	A	A	B	A	A	A	B	B	A	B	A	B	A	B	-	B	A	H
3H	BOPA1_5260-462	111.324	A	A	A	B	A	A	B	A	B	B	B	A	B	B	A	B	B	A	B	B	B	A	A	B	B	B	A	A	A	A	A	B	A	A	A	B	B	A	B	A	B	A	B	B	B	H	H
3H	SCRI_RS_120973	111.57	A	A	A	B	A	A	B	A	B	B	B	A	B	B	A	B	B	A	B	B	B	A	A	B	B	B	A	A	A	A	A	B	H	A	A	B	B	A	B	A	B	A	B	B	B	H	H
3H	SCRI_RS_121052	111.819	A	A	A	B	A	A	B	A	B	B	B	A	B	B	A	B	B	A	B	B	B	A	A	B	B	B	A	A	A	A	A	B	H	A	A	B	B	A	B	A	B	A	B	B	B	H	H
3H	BOPA1_6716-823	112.327	A	A	A	B	A	A	B	A	B	B	B	A	B	B	A	B	B	A	B	B	B	A	A	B	B	B	A	A	A	A	A	B	H	A	A	B	B	A	B	A	B	A	B	B	B	H	H
3H	SCRI_RS_138317	112.327	A	A	A	B	A	A	B	A	B	B	B	A	B	B	A	B	B	A	B	B	B	A	A	B	B	B	A	A	A	A	A	B	-	A	A	B	B	A	B	A	B	A	B	B	B	H	H
3H	SCRI_RS_103215	112.565	A	A	A	B	A	A	B	A	B	B	B	A	B	B	A	B	B	A	B	B	B	A	A	B	B	B	A	A	A	A	A	B	H	A	A	B	B	A	B	A	B	A	B	B	B	H	H
3H	BOPA2_12_31238	112.801	A	A	A	B	A	A	B	A	B	B	B	A	B	B	A	B	B	A	B	B	B	A	A	B	B	B	A	A	A	A	A	B	H	A	A	B	B	A	A	A	B	A	B	B	B	H	H
3H	BOPA2_12_30081	114.269	A	A	A	B	A	A	B	A	A	B	B	A	B	B	A	B	B	A	B	B	B	A	A	B	B	B	A	A	A	A	A	B	H	A	A	B	B	A	A	B	B	A	B	B	B	A	H
3H	BOPA2_12_31315	117.101	A	A	A	B	A	A	B	A	A	B	B	A	B	B	A	B	B	A	A	B	B	A	A	B	B	B	A	A	A	A	A	B	H	A	A	B	B	A	A	B	B	A	B	B	B	A	H
3H	BOPA2_12_30963	117.101	A	A	A	B	A	A	B	A	A	B	B	A	B	B	A	B	B	A	A	B	B	A	A	B	B	B	A	A	A	A	A	B	-	A	A	B	B	A	A	B	B	A	B	B	B	A	H
3H	BOPA1_ABC08260-1-1-108	117.102	A	A	A	B	A	A	B	A	A	B	B	A	B	B	A	B	B	A	A	B	B	A	A	B	B	B	A	A	A	A	A	B	H	A	A	B	B	A	A	B	B	A	B	B	B	A	H
3H	BOPA2_12_20369	117.346	A	A	A	B	A	A	B	A	A	B	B	A	B	B	A	B	B	A	A	B	B	A	A	B	B	B	A	A	A	A	A	B	H	A	A	B	B	A	A	B	B	A	B	B	B	A	H
3H	SCRI_RS_202428	124.023	A	A	A	A	A	A	B	A	A	B	B	A	B	B	A	B	B	A	A	A	B	A	A	B	B	B	A	A	A	A	B	B	H	A	A	B	B	A	A	B	B	A	B	B	B	A	B
3H	BOPA2_12_11154	124.524	A	A	A	A	A	A	B	A	A	B	B	A	B	B	A	B	B	A	A	A	B	A	A	B	B	B	A	A	A	A	B	B	-	A	A	B	B	A	A	B	B	A	B	B	B	A	B
3H	SCRI_RS_208297	125.025	A	A	A	A	A	A	B	A	A	B	B	A	B	B	A	B	B	A	A	A	B	A	A	B	B	B	A	A	A	A	B	B	A	A	A	B	B	A	A	B	B	A	B	B	B	A	B
3H	SCRI_RS_175682	131.832	A	A	A	A	A	A	B	A	A	B	B	A	B	B	A	B	B	A	A	A	B	A	A	B	A	B	A	A	A	A	A	B	H	A	A	B	B	B	B	B	A	A	B	A	B	A	B
3H	BOPA2_12_21386	132.078	A	A	A	A	A	A	B	A	A	B	B	A	B	B	A	B	B	A	A	A	B	A	A	B	A	B	A	A	A	A	A	B	-	A	A	B	B	B	B	B	A	A	B	A	B	A	B
3H	BOPA2_12_30482	136.546	A	A	A	A	A	A	B	A	A	B	B	A	B	B	A	B	B	A	A	A	A	A	A	B	A	B	A	A	A	A	A	B	A	A	A	B	B	B	B	B	A	A	B	A	B	A	B
3H	SCRI_RS_106728	137.571	A	A	A	A	A	A	B	A	A	B	B	A	B	B	A	B	B	A	A	A	A	A	A	B	A	B	A	A	A	A	A	B	-	A	A	B	B	B	B	B	A	A	B	A	B	A	B
3H	SCRI_RS_231382	137.813	A	A	A	A	A	A	B	A	A	B	B	A	B	B	A	B	B	A	A	A	A	A	A	B	A	B	A	A	A	A	A	B	H	A	A	B	B	A	B	B	A	A	B	A	B	A	B
3H	BOPA2_12_11208	142.274	A	A	A	A	A	A	B	A	A	B	B	A	B	B	A	B	B	A	A	A	A	A	A	B	A	B	A	A	A	A	A	B	-	A	A	B	A	A	B	B	A	A	B	A	B	A	B
3H	SCRI_RS_144559	148.383	A	A	A	A	A	A	B	A	A	B	B	A	B	B	A	B	B	A	A	A	A	A	A	B	A	B	B	A	A	A	A	B	H	A	A	B	B	A	B	B	A	A	B	A	B	A	B
3H	BOPA1_5520-925	150.135	A	A	A	B	A	A	B	A	A	B	B	A	B	B	A	B	B	A	A	A	A	A	A	B	A	B	B	A	A	A	A	B	-	A	A	B	B	B	B	B	A	A	B	A	B	A	B
3H	SCRI_RS_135155	153.655	A	A	A	B	A	A	B	A	A	B	B	A	B	B	A	B	B	A	A	A	B	A	A	B	A	B	B	A	A	A	A	B	-	A	A	B	B	A	B	B	A	A	B	A	B	A	B
3H	SCRI_RS_129737	153.89	A	A	A	B	A	A	B	A	A	B	B	A	B	B	A	B	B	A	A	A	B	A	A	B	A	B	B	A	A	A	H	B	H	A	A	B	B	A	B	B	A	A	B	A	B	A	B
3H	SCRI_RS_205957	158.58	A	H	A	B	A	A	B	A	A	B	B	A	B	B	A	B	B	A	A	A	A	A	A	B	A	B	B	A	A	A	H	B	A	A	A	B	B	B	B	B	A	A	B	A	B	A	B
3H	SCRI_RS_201075	162.233	A	H	A	B	A	A	B	A	A	B	B	A	B	B	A	B	B	A	A	A	A	A	A	B	A	B	B	A	A	A	H	B	A	A	A	B	B	B	B	B	A	A	B	A	B	A	B
3H	SCRI_RS_154449	164.465	A	H	A	B	A	A	B	A	A	B	B	A	B	B	A	B	B	A	A	A	A	A	A	B	A	B	B	A	A	A	H	B	A	A	A	B	B	B	A	B	A	A	B	A	B	A	B
3H	SCRI_RS_230023	168.55	A	H	H	B	A	A	B	A	A	B	B	A	H	B	A	B	B	A	A	A	A	B	A	B	A	B	B	A	B	B	H	B	A	A	A	B	B	H	A	B	A	B	B	A	B	A	B
3H	BOPA1_3682-556	170.311	A	-	-	B	A	A	B	A	A	B	B	A	A	B	A	B	B	A	A	A	A	B	A	B	A	B	B	A	B	B	A	B	A	A	A	B	B	B	A	B	A	B	B	A	B	A	B
3H	SCRI_RS_216141	170.311	A	-	-	B	A	A	B	A	A	B	B	A	A	B	A	B	B	A	A	A	A	B	A	B	A	B	B	A	B	B	A	B	A	A	A	B	B	B	A	B	A	B	B	A	B	A	B
3H	SCRI_RS_180847	170.807	A	H	H	B	A	A	B	A	A	B	B	A	-	B	A	B	B	A	A	A	A	B	A	B	A	B	B	A	B	A	A	H	A	A	A	B	B	B	A	B	A	B	B	A	B	A	B
3H	SCRI_RS_49693	171.977	A	H	H	B	A	A	B	A	A	B	B	A	H	B	A	B	B	A	A	A	A	B	A	B	A	B	B	A	B	A	A	H	A	A	A	B	A	B	A	B	A	B	B	A	B	A	B
3H	BOPA1_ABC38781-pHv2346-01	172.198	A	H	H	B	A	A	B	A	A	B	B	A	H	B	A	B	B	A	A	A	A	B	A	B	A	B	B	A	B	A	A	H	A	A	A	B	A	H	A	B	A	B	B	A	B	A	B
3H	BOPA1_4643-867	172.642	A	H	H	B	A	A	B	A	A	B	B	A	H	B	A	B	B	A	A	A	A	B	A	B	A	B	B	A	B	A	A	H	A	A	A	B	A	B	A	B	A	B	B	A	B	A	B
3H	BOPA1_4737-368	173.541	A	B	H	B	A	A	B	A	A	B	B	A	H	B	A	B	B	A	A	A	A	B	A	B	A	B	B	A	B	A	A	H	A	A	A	B	A	H	A	B	A	B	B	A	B	A	B
3H	SCRI_RS_1435	174.009	A	B	H	B	A	A	B	A	A	B	B	A	-	B	A	B	B	A	A	A	A	B	A	B	A	B	B	A	B	A	A	-	A	A	A	B	A	B	A	B	A	B	B	A	B	A	B
3H	BOPA1_7782-410	181.525	A	B	H	B	A	A	B	A	A	B	B	A	-	B	A	B	B	A	B	A	A	B	A	A	B	B	B	A	B	A	A	A	A	A	A	B	A	B	A	B	A	B	B	A	B	A	B
3H	SCRI_RS_128336	181.525	A	B	H	B	A	A	B	A	A	B	B	A	H	B	A	B	B	A	B	A	A	B	A	A	B	B	B	A	B	A	A	A	A	A	A	B	A	B	A	B	A	B	B	A	B	A	B
3H	BOPA1_ConsensusGBS0632-3	184.807	A	B	H	B	A	A	B	A	A	B	B	A	H	B	A	B	B	A	B	A	B	B	A	A	B	B	B	A	B	A	A	-	A	A	A	B	B	B	A	B	A	B	B	A	B	A	B
3H	SCRI_RS_216865	184.807	A	B	H	B	A	A	B	A	A	B	B	A	-	B	A	B	B	A	B	A	B	B	A	A	B	B	B	A	B	A	A	-	A	A	A	B	B	B	A	B	A	B	B	A	B	A	B
3H	SCRI_RS_154549	188.457	A	B	H	B	A	A	B	A	A	B	B	A	-	B	A	B	B	A	B	A	B	B	A	B	B	B	B	A	B	A	A	-	A	A	A	B	B	B	A	B	A	B	B	A	B	A	B
3H	SCRI_RS_142818	188.941	A	B	H	B	A	A	B	A	A	B	B	A	H	B	A	B	B	A	B	A	B	B	A	B	B	B	B	A	B	A	A	H	A	A	A	B	B	H	A	B	A	B	B	A	B	A	B
3H	SCRI_RS_143594	189.406	A	B	H	B	A	A	B	A	A	B	B	A	H	B	A	B	B	A	B	A	B	B	A	B	B	B	B	A	B	A	A	A	A	A	A	B	B	B	A	B	A	B	B	A	B	A	B
3H	SCRI_RS_194527	192.688	A	B	H	B	A	A	B	A	A	B	B	A	H	B	A	B	B	A	B	A	A	B	A	B	B	B	B	A	B	A	A	-	A	A	A	B	A	B	A	B	A	B	B	A	B	A	B
3H	SCRI_RS_202154	195.206	A	A	A	B	A	A	B	A	A	B	B	A	A	B	A	B	B	A	A	A	A	B	A	B	B	B	B	A	B	A	A	-	A	A	A	B	A	B	A	B	A	B	B	B	B	A	B
3H	SCRI_RS_16311	195.448	A	A	A	B	A	A	B	A	A	B	B	A	A	B	A	B	B	A	A	A	A	B	A	B	B	B	B	A	B	A	A	H	A	A	A	B	A	B	A	B	A	B	B	B	B	A	B
3H	SCRI_RS_162720	200.806	A	A	A	B	A	A	B	A	A	B	B	A	A	B	A	B	B	A	A	A	A	B	B	B	B	B	B	A	B	A	A	A	A	A	A	B	A	B	A	A	A	B	B	B	B	B	B
3H	SCRI_RS_128375	201.803	A	A	A	B	A	A	B	A	A	B	B	A	A	B	A	B	B	A	A	A	A	B	B	B	B	B	B	A	B	A	A	A	A	A	A	B	A	H	A	A	A	B	B	B	B	B	B
3H	BOPA2_12_10981	204.37	A	A	A	B	A	A	B	A	A	B	B	A	A	B	A	B	B	A	A	A	A	B	B	A	B	B	B	A	B	A	A	A	A	A	A	B	A	H	A	A	A	B	B	B	B	B	B
4H	SCRI_RS_32890	0	B	B	B	A	B	B	B	A	A	A	A	B	B	B	B	B	B	A	B	A	B	B	A	B	A	A	B	B	B	B	B	B	B	B	B	A	B	A	B	A	A	B	A	B	B	A	B
4H	SCRI_RS_164381	0	B	B	B	A	B	B	B	A	A	A	A	B	B	B	B	B	B	A	B	A	B	B	A	B	A	A	B	B	B	B	B	B	B	B	B	A	B	A	B	A	A	B	A	B	B	A	B
4H	SCRI_RS_185058	0	B	B	B	A	B	B	B	A	A	A	A	B	B	B	B	B	B	A	B	A	B	B	A	B	A	A	B	B	B	B	B	B	B	B	B	A	B	A	B	A	A	B	A	B	B	A	B
4H	SCRI_RS_150051	0	B	B	B	A	B	B	B	A	A	A	A	B	B	B	B	B	B	A	B	A	B	B	A	B	A	A	B	B	B	B	B	B	B	B	B	A	B	A	B	A	A	B	A	B	B	A	B
4H	SCRI_RS_149873	0.257	B	B	B	A	B	B	B	A	A	A	A	B	B	B	B	B	B	A	B	A	B	B	A	B	A	A	B	B	B	B	B	B	B	B	B	A	B	A	B	A	A	B	A	B	B	A	B
4H	SCRI_RS_173731	0.257	B	B	B	A	B	B	B	A	A	A	A	B	B	B	B	B	B	A	B	A	B	B	A	B	A	A	B	B	B	B	B	B	B	B	B	A	B	A	B	A	A	B	A	B	B	A	B
4H	SCRI_RS_176074	0.257	B	B	B	A	B	B	B	A	A	A	A	B	B	B	B	B	B	A	B	A	B	B	A	B	A	A	B	B	B	B	B	B	B	B	B	A	B	A	B	A	A	B	A	B	B	A	B
4H	SCRI_RS_163112	1.049	B	B	B	A	B	B	B	A	A	A	A	B	B	B	B	B	B	A	B	A	B	B	A	B	A	A	B	B	B	B	B	B	B	B	B	A	B	A	B	A	A	B	A	B	B	A	B
4H	SCRI_RS_206744	6.181	B	B	B	A	B	B	B	A	A	A	A	B	B	B	B	B	B	A	B	A	B	B	A	B	A	A	B	B	B	B	B	B	B	A	B	A	B	A	B	B	A	B	A	B	B	A	B
4H	SCRI_RS_222283	6.181	B	B	B	A	B	B	B	A	A	A	A	B	B	B	B	B	B	A	B	A	B	B	A	B	A	A	B	B	B	B	B	B	B	A	B	A	B	A	B	B	A	B	A	B	B	A	B
4H	BOPA1_7385-763	6.432	B	B	B	A	B	B	B	A	A	A	A	B	B	B	B	B	B	A	B	A	B	B	A	B	A	A	B	B	B	B	B	B	B	A	B	A	B	A	B	B	A	B	A	B	B	A	B
4H	SCRI_RS_145228	14.423	B	B	B	A	B	B	B	A	H	A	A	B	B	B	B	B	B	A	B	B	B	A	A	B	A	A	B	B	B	B	B	B	B	A	A	A	B	B	B	B	A	B	A	B	B	B	B
4H	SCRI_RS_219136	14.929	B	B	B	A	B	B	B	A	H	A	A	B	B	B	B	B	B	A	B	B	B	A	A	B	A	A	B	B	B	B	B	B	B	A	A	A	B	A	B	B	A	B	A	B	B	B	B
4H	BOPA2_12_30540	15.937	B	B	B	A	B	B	B	A	H	A	A	A	B	B	B	B	B	A	B	B	B	A	A	B	A	A	B	B	B	B	B	B	B	A	A	A	B	H	B	B	A	B	A	B	B	B	B
4H	SCRI_RS_154075	15.938	B	B	B	A	B	B	B	A	H	A	A	A	B	B	B	B	B	A	B	B	B	A	A	B	A	A	B	B	B	B	B	B	B	A	A	A	B	H	B	B	A	B	A	B	B	B	B
4H	BOPA2_12_30150	24.556	B	B	B	A	B	B	B	A	H	A	A	A	B	B	B	B	B	A	B	B	A	A	A	A	A	A	B	B	B	B	B	B	B	B	A	A	A	H	B	B	A	B	A	B	A	B	B
4H	SCRI_RS_220110	26.211	B	B	B	A	B	B	B	A	H	A	A	A	B	B	B	B	B	A	B	B	A	A	A	A	A	A	B	B	B	B	B	B	B	A	A	A	A	H	B	B	A	B	A	B	A	B	B
4H	SCRI_RS_197394	26.211	B	B	B	A	B	B	B	A	H	A	A	A	B	B	B	B	B	A	B	B	A	A	A	A	A	A	B	B	B	B	B	B	B	A	A	A	A	H	B	B	A	B	A	B	A	B	B
4H	BOPA2_12_11300	31.247	B	B	B	A	B	B	B	A	H	A	A	A	B	B	B	B	B	A	B	B	A	A	A	A	A	A	B	B	B	B	B	B	B	A	A	A	A	A	B	B	A	B	A	B	B	B	B
4H	SCRI_RS_105960	42.195	B	B	B	A	B	B	B	A	B	A	A	A	B	B	B	B	B	A	B	B	A	A	A	B	A	A	B	B	B	A	B	B	B	H	A	A	B	A	B	B	A	B	A	B	A	B	B
4H	BOPA1_1513-514	42.195	B	B	B	A	B	B	B	A	B	A	A	A	B	B	B	B	B	A	B	B	A	A	A	B	A	A	B	B	B	A	B	B	B	H	A	A	B	A	B	B	A	B	A	B	A	B	B
4H	BOPA1_8724-1282	43.665	B	B	B	A	A	B	B	A	B	A	A	A	A	B	B	B	B	A	B	B	A	A	A	B	A	A	B	B	B	A	B	B	B	H	A	A	B	A	B	B	A	B	A	B	A	B	B
4H	BOPA1_3432-290	47.906	B	B	B	A	A	B	B	A	B	A	A	A	A	B	B	B	B	A	B	B	B	A	A	B	A	A	B	B	B	A	B	B	B	H	A	A	B	H	B	B	A	B	A	B	A	B	B
4H	BOPA1_2065-3135	47.906	B	B	B	A	A	B	B	A	B	A	A	A	A	B	B	B	B	A	B	B	B	A	A	B	A	A	B	B	B	A	B	B	B	H	A	A	B	H	B	B	A	B	A	B	A	B	B
4H	SCRI_RS_180891	49.413	B	B	B	A	B	B	B	A	B	A	A	A	B	B	B	B	B	A	B	B	B	A	A	B	A	A	B	B	B	A	B	B	B	H	A	A	B	A	B	B	A	B	A	B	A	B	B
4H	SCRI_RS_119628	52.362	B	B	B	A	A	A	B	A	B	A	A	A	A	B	B	B	B	B	B	B	B	A	A	B	A	A	B	A	B	A	B	B	B	H	A	A	B	A	B	B	A	B	A	B	A	B	B
4H	BOPA1_2055-947	53.064	B	B	B	A	A	A	B	A	B	A	A	A	A	B	B	B	B	B	B	B	B	A	A	B	A	A	B	A	B	A	B	B	B	H	A	A	B	A	B	B	A	B	A	B	A	B	B
4H	SCRI_RS_154178	53.304	B	B	B	A	A	A	B	A	B	A	A	A	A	B	B	B	B	B	B	B	B	A	A	B	A	A	B	A	B	A	B	B	B	H	A	A	B	A	B	B	A	B	A	B	A	B	B
4H	SCRI_RS_150585	53.543	B	B	B	A	A	A	B	A	B	A	A	A	A	B	B	B	B	B	B	B	B	A	A	B	A	A	B	A	B	A	B	B	B	H	A	A	B	A	B	B	A	B	A	B	A	B	B
4H	SCRI_RS_12719	55.513	B	B	B	A	A	A	B	A	B	A	A	A	A	B	B	B	B	B	B	B	B	A	B	A	A	A	B	A	B	A	B	B	B	H	A	B	B	H	B	B	A	B	A	B	A	B	B
4H	SCRI_RS_162743	56.755	B	B	B	A	A	A	B	A	B	A	A	A	A	B	B	B	B	B	B	B	B	A	B	A	A	A	B	A	B	A	B	B	B	H	A	B	B	A	B	B	A	B	A	B	A	B	B
4H	SCRI_RS_127657	57.004	B	B	B	A	A	A	B	A	B	A	A	A	A	B	B	B	B	B	B	B	B	A	B	A	A	A	B	A	B	A	B	B	B	B	A	B	B	A	B	B	A	B	A	B	A	B	B
4H	BOPA1_3687-271	64.524	B	B	B	A	A	A	H	A	B	A	A	A	A	B	B	B	B	B	B	B	B	A	B	B	A	A	B	A	B	A	B	B	B	B	B	B	B	H	B	B	A	B	B	B	A	B	B
4H	BOPA1_6208-987	64.524	B	B	B	A	A	A	H	A	B	A	A	A	A	B	B	B	B	B	B	B	B	A	B	B	A	A	B	A	B	A	B	B	B	B	B	B	B	H	B	B	A	B	B	B	A	B	B
4H	BOPA1_2832-377	64.524	B	B	B	A	A	A	H	A	B	A	A	A	A	B	B	B	B	B	B	B	B	A	B	B	A	A	B	A	B	A	B	B	B	B	B	B	B	H	B	B	A	B	B	B	A	B	B
4H	BOPA1_4098-758	64.765	B	B	B	A	A	A	H	A	B	A	A	A	A	B	B	B	B	B	B	B	B	A	B	B	A	A	B	A	B	A	B	B	B	B	B	B	B	H	B	B	A	A	B	B	A	B	B
4H	SCRI_RS_39834	67.798	B	B	B	A	A	A	H	A	B	A	A	A	A	B	B	B	B	B	B	B	A	A	B	B	A	A	B	A	B	A	B	B	B	B	B	B	B	H	B	B	A	A	B	B	A	B	B
4H	SCRI_RS_225074	68.272	B	B	B	A	A	A	H	A	B	A	A	A	B	B	B	B	B	B	B	B	A	A	B	B	A	A	B	A	B	A	B	B	B	B	B	B	B	H	B	B	A	A	B	B	A	B	B
4H	SCRI_RS_7704	68.272	B	B	B	A	A	A	H	A	B	A	A	A	B	B	B	B	B	B	B	B	A	A	B	B	A	A	B	A	B	A	B	B	B	B	B	B	B	H	B	B	A	A	B	B	A	B	B
4H	SCRI_RS_143144	72.887	B	B	B	A	A	A	H	A	B	A	A	A	B	B	B	B	B	B	B	B	B	A	B	B	A	A	B	A	B	A	B	B	B	B	B	B	B	H	B	B	A	A	B	B	A	B	B
4H	BOPA2_12_30864	75.897	B	B	B	A	A	A	H	A	B	A	A	A	B	B	B	B	B	B	B	B	B	A	B	B	A	A	B	A	B	A	A	B	B	B	B	B	B	H	B	B	A	A	B	B	A	B	B
4H	BOPA2_12_21003	80.169	A	B	B	A	A	A	H	A	B	A	A	A	A	B	B	B	A	B	B	B	B	A	B	B	A	A	B	A	B	A	A	B	B	B	B	B	B	H	B	B	A	A	B	B	A	B	B
4H	SCRI_RS_6956	80.169	A	B	B	A	A	A	H	A	B	A	A	A	A	B	B	B	A	B	B	B	B	A	B	B	A	A	B	A	B	A	A	B	B	B	B	B	B	H	B	B	A	A	B	B	A	B	B
4H	SCRI_RS_145412	80.396	A	B	B	A	A	A	H	A	B	A	A	A	A	B	B	B	A	B	B	B	B	A	B	B	A	A	B	A	B	A	A	B	B	B	B	B	B	-	B	B	A	A	B	B	A	B	B
4H	SCRI_RS_75805	80.629	A	B	B	A	A	A	H	A	A	A	A	A	A	B	B	B	A	B	B	B	B	A	B	B	A	A	B	A	B	A	A	B	B	B	B	B	B	-	B	B	A	A	B	B	A	B	B
4H	BOPA2_12_10347	80.629	A	B	B	A	A	A	-	A	A	A	A	A	A	B	B	B	A	B	B	B	B	A	B	B	A	A	B	A	B	A	A	B	B	B	B	B	B	-	B	B	A	A	B	B	A	B	B
4H	SCRI_RS_183399	80.629	A	B	B	A	A	A	H	A	A	A	A	A	A	B	B	B	A	B	B	B	B	A	B	B	A	A	B	A	B	A	A	B	B	B	B	B	B	H	B	B	A	A	B	B	A	B	B
4H	BOPA2_12_10171	80.629	A	B	B	A	A	A	H	A	A	A	A	A	A	B	B	B	A	B	B	B	B	A	B	B	A	A	B	A	B	A	A	B	B	B	B	B	B	H	B	B	A	A	B	B	A	B	B
4H	SCRI_RS_116338	80.851	A	B	B	A	A	A	H	A	A	A	A	A	A	B	B	B	A	B	B	B	B	A	B	B	A	A	B	A	B	A	A	B	B	B	B	B	B	H	B	B	A	A	B	B	A	B	B
4H	BOPA1_10255-529	81.09	A	B	B	A	A	A	-	A	A	A	A	A	A	B	B	B	A	B	B	B	B	B	B	B	A	A	B	A	B	A	A	B	B	B	B	B	B	-	B	B	A	A	B	B	A	B	B
4H	SCRI_RS_220122	81.328	A	B	B	A	A	A	H	A	A	A	A	A	A	B	B	B	A	B	B	B	B	B	B	B	A	A	B	A	B	A	A	B	B	B	B	B	B	H	B	B	A	A	B	B	A	B	B
4H	SCRI_RS_190764	81.328	A	B	B	A	A	A	H	A	A	A	A	A	A	B	B	B	A	B	B	B	B	B	B	B	A	A	B	A	B	A	A	B	B	B	B	B	B	H	B	B	A	A	B	B	A	B	B
4H	BOPA2_12_10063	82.001	A	B	B	A	A	A	H	B	A	A	A	A	A	B	B	B	A	B	B	B	B	B	B	B	A	A	B	A	B	A	A	B	B	B	B	B	B	H	B	B	A	A	B	B	A	B	B
4H	BOPA1_1180-70	83.144	A	B	B	A	A	A	B	B	A	A	A	A	A	B	B	B	A	B	B	B	B	B	B	B	A	A	A	A	B	A	A	B	B	B	B	B	B	H	B	B	A	A	B	B	A	B	B
4H	SCRI_RS_168610	84.692	A	B	B	A	A	A	B	B	A	A	A	A	A	B	B	B	A	B	B	B	B	B	B	B	A	A	A	A	B	A	B	B	B	B	B	B	B	-	B	B	A	A	B	B	A	B	B
4H	HVRCABG	92.97	A	B	B	A	A	A	B	B	A	A	A	A	A	B	B	B	A	A	B	B	B	B	B	A	B	A	A	A	B	B	B	B	B	B	B	B	B	A	B	B	B	A	B	A	A	B	B
4H	BOPA1_1944-1901	99.625	A	B	B	A	A	A	B	B	A	A	A	A	A	B	B	B	A	B	B	B	B	B	B	B	B	A	A	A	B	A	B	B	B	B	B	B	B	H	B	B	B	A	B	B	A	B	B
4H	BOPA2_12_30488	99.626	A	B	B	A	A	A	B	B	A	A	A	A	A	B	B	B	A	B	B	B	B	B	B	B	B	A	A	A	B	A	B	B	B	B	B	B	B	H	B	B	B	A	B	B	A	B	B
4H	BOPA1_5013-1834	99.859	A	B	B	A	A	A	B	B	A	A	A	A	A	B	B	B	A	B	B	B	B	B	B	B	B	A	A	A	B	A	B	B	B	B	B	B	B	H	B	B	B	A	B	B	A	B	B
4H	BOPA1_283-1432	100.094	A	B	B	A	A	A	B	B	A	A	A	A	A	B	B	B	A	B	B	B	B	B	B	B	B	A	A	A	B	A	B	B	B	B	B	B	B	H	B	B	B	A	B	B	A	B	B
4H	BOPA1_3042-1225	100.094	A	B	B	A	A	A	B	B	A	A	A	A	A	B	B	B	A	B	B	B	B	B	B	B	B	A	A	A	B	A	B	B	B	B	B	B	B	H	B	B	B	A	B	B	A	B	B
4H	BOPA1_ABC05369-1-3-231	100.094	A	B	B	A	A	A	B	B	A	A	A	A	A	B	B	B	A	B	B	B	B	B	B	B	B	A	A	A	B	A	B	B	B	B	B	B	B	H	B	B	B	A	B	B	A	B	B
4H	BOPA2_12_11190	100.094	A	B	B	A	A	A	B	B	A	A	A	A	A	B	B	B	A	B	B	B	B	B	B	B	B	A	A	A	B	A	B	B	B	B	B	B	B	H	B	B	B	A	B	B	A	B	B
4H	BOPA2_12_30839	100.333	A	B	B	A	A	A	B	B	A	A	A	A	A	B	B	B	A	B	B	B	B	B	B	B	B	A	A	A	B	A	B	B	B	B	B	B	B	H	B	B	B	A	B	B	A	B	B
4H	BOPA1_5887-615	100.333	A	B	B	A	A	A	B	B	A	A	A	A	A	B	B	B	A	B	B	B	B	B	B	B	B	A	A	A	B	A	B	B	B	B	B	B	B	H	B	B	B	A	B	B	A	B	B
4H	BOPA1_2776-637	100.569	A	B	B	A	A	A	B	B	A	A	A	A	A	B	B	B	A	B	B	B	B	B	B	B	B	A	A	A	B	A	B	B	B	B	B	B	B	H	B	B	B	B	B	B	A	B	B
4H	BOPA1_3716-910	100.805	A	B	B	A	A	A	B	B	A	A	A	A	A	B	B	B	A	B	B	B	B	B	B	B	B	A	A	A	B	A	B	B	B	B	B	B	B	H	B	B	B	B	B	B	A	B	A
4H	SCRI_RS_228477	101.04	A	B	B	A	A	A	B	B	A	A	A	A	A	B	B	B	A	B	B	B	B	B	B	B	B	A	A	A	B	A	B	B	B	B	B	B	B	H	B	B	B	B	B	A	A	B	A
4H	BOPA1_2977-1925	102.731	A	B	B	A	A	A	B	B	A	A	A	A	A	B	B	B	A	B	B	B	B	B	A	B	B	A	A	A	B	A	B	B	B	B	B	B	B	A	B	B	B	B	B	A	A	B	A
4H	BOPA1_7822-1474	102.731	A	B	B	A	A	A	B	B	A	A	A	A	A	B	B	B	A	B	B	B	B	B	A	B	B	A	A	A	B	A	B	B	B	B	B	B	B	A	B	B	B	B	B	A	A	B	A
4H	BOPA1_ABC08788-1-1-329	102.731	A	B	B	A	A	A	B	B	A	A	A	A	A	B	B	B	A	B	B	B	B	B	A	B	B	A	A	A	B	A	B	B	B	B	B	B	B	A	B	B	B	B	B	A	A	B	A
4H	SCRI_RS_113574	102.731	A	B	B	A	A	A	B	B	A	A	A	A	A	B	B	B	A	B	B	B	B	B	A	B	B	A	A	A	B	A	B	B	B	B	B	B	B	A	B	B	B	B	B	A	A	B	A
4H	BOPA1_6326-1032	102.731	A	B	B	A	A	A	B	B	A	A	A	A	A	B	B	B	A	B	B	B	B	B	A	B	B	A	A	A	B	A	B	B	B	B	B	B	B	A	B	B	B	B	B	A	A	B	A
4H	SCRI_RS_136645	102.731	A	B	B	A	A	A	B	B	A	A	A	A	A	B	B	B	A	B	B	B	B	B	A	B	B	A	A	A	B	A	B	B	B	B	B	B	B	A	B	B	B	B	B	A	A	B	A
4H	SCRI_RS_189861	104.893	A	B	B	A	A	A	B	B	A	A	A	A	A	B	B	B	A	B	B	B	B	B	A	B	B	A	A	A	B	A	B	B	B	B	B	B	B	A	B	B	B	B	B	A	A	B	A
4H	SCRI_RS_151068	104.893	A	B	B	A	A	A	B	B	A	A	A	A	A	B	B	B	A	B	B	B	B	B	A	B	B	A	A	A	B	A	B	B	B	B	B	B	B	A	B	B	B	B	B	A	A	B	A
4H	SCRI_RS_132067	104.893	A	B	B	A	A	A	B	B	A	A	A	A	A	B	B	B	A	B	B	B	B	B	A	B	B	A	A	A	B	A	B	B	B	B	B	B	B	A	B	B	B	B	B	A	A	B	A
4H	SCRI_RS_144194	104.893	A	B	B	A	A	A	B	B	A	A	A	A	A	B	B	B	A	B	B	B	B	B	A	B	B	A	A	A	B	A	B	B	B	B	B	B	B	A	B	B	B	B	B	A	A	B	A
4H	SCRI_RS_10205	105.356	A	B	B	B	A	A	B	B	A	A	A	A	A	B	B	B	A	B	B	B	B	B	A	B	B	A	A	A	B	A	B	B	B	B	B	B	B	A	B	B	B	B	B	A	A	B	A
4H	BOPA1_2955-452	107.326	A	B	B	B	A	A	B	B	A	A	A	A	A	B	A	B	B	B	B	B	B	B	A	B	B	A	A	A	B	A	B	B	B	B	B	B	B	H	B	B	B	B	B	A	B	B	A
4H	SCRI_RS_157650	108.299	A	B	A	B	A	A	B	B	A	A	A	A	A	B	A	B	B	B	B	B	B	B	A	B	B	A	A	A	B	A	B	B	B	B	B	B	B	A	B	B	B	B	B	A	B	B	A
4H	SCRI_RS_160624	109.51	A	B	A	B	A	A	B	B	A	A	A	A	A	B	A	B	B	B	B	B	B	B	A	B	B	A	A	A	B	A	B	B	B	B	B	B	B	A	B	B	B	B	B	A	B	B	A
4H	SCRI_RS_218491	109.51	A	B	A	B	A	A	B	B	A	A	A	A	A	B	A	B	B	B	B	B	B	B	A	B	B	A	A	A	B	A	B	B	B	B	B	B	B	A	B	B	B	B	B	A	B	B	A
4H	BOPA1_3416-692	109.989	A	B	A	B	A	A	B	B	A	A	A	A	A	B	A	B	B	B	B	B	B	B	A	B	B	A	A	A	B	A	B	B	B	B	B	B	B	H	B	B	B	B	B	A	B	B	A
4H	SCRI_RS_4583	110.228	A	B	A	B	A	A	B	B	A	A	A	A	A	B	A	B	B	B	B	B	B	B	A	B	B	A	A	A	B	A	B	B	B	B	B	B	B	A	B	B	B	B	B	A	B	B	A
4H	BOPA1_4407-1344	110.228	A	B	A	B	A	A	B	B	A	A	A	A	A	B	A	B	B	B	B	B	B	B	A	B	B	A	A	A	B	A	B	B	B	B	B	B	B	A	B	B	B	B	B	A	B	B	A
4H	SCRI_RS_237913	113.655	A	B	A	B	A	A	B	B	A	A	A	A	A	B	A	B	B	B	B	B	A	B	A	B	B	A	A	A	B	A	B	B	B	B	B	B	B	A	B	B	B	B	B	A	B	B	A
4H	SCRI_RS_106799	115.139	A	B	A	B	A	A	B	B	A	A	A	A	A	B	A	B	B	B	B	B	A	B	A	B	B	A	A	A	B	A	B	B	B	B	B	B	B	H	B	B	B	B	B	A	B	B	A
4H	SCRI_RS_159331	115.376	A	B	A	B	A	A	B	B	A	A	A	A	A	B	A	B	B	B	B	B	A	B	A	B	B	A	A	A	B	A	B	B	B	B	B	B	B	H	B	B	B	B	B	A	B	B	A
4H	SCRI_RS_239956	115.613	A	B	A	B	A	A	B	B	A	A	A	A	A	B	A	B	B	B	B	B	A	B	A	B	B	A	A	A	B	A	B	B	B	B	B	B	B	H	B	B	B	B	B	A	B	B	A
4H	SCRI_RS_148392	115.847	A	B	A	B	A	A	B	B	A	A	A	A	A	B	A	B	B	B	B	B	A	B	A	B	B	A	A	A	B	A	B	B	B	B	B	B	B	A	B	B	B	B	B	A	B	B	A
4H	SCRI_RS_219816	116.321	A	B	A	B	A	A	B	B	A	A	A	A	A	B	A	B	B	B	B	B	A	B	A	B	B	A	A	A	B	A	B	B	B	B	B	B	B	A	B	B	B	B	B	A	B	B	A
4H	BOPA1_ConsensusGBS0589-1	116.322	A	B	A	B	A	A	B	B	A	A	A	A	A	B	A	B	B	B	B	B	A	B	A	B	B	A	A	A	B	A	B	B	B	B	B	B	B	A	B	B	B	B	B	A	B	B	A
4H	SCRI_RS_154704	119.105	A	B	A	B	A	A	B	B	A	A	A	A	A	B	A	B	B	B	B	B	A	B	A	B	B	A	A	A	B	A	B	B	B	B	B	B	A	A	B	B	B	B	B	A	B	B	A
4H	BOPA1_3549-743	119.35	A	B	B	B	A	A	B	B	A	A	A	A	A	B	A	B	B	B	B	B	A	B	A	B	B	A	A	A	B	A	B	B	B	B	B	B	A	A	B	B	B	B	B	A	B	B	A
4H	SCRI_RS_190401	125.908	A	B	B	A	A	A	B	B	A	A	A	A	A	B	B	B	A	B	B	B	A	B	B	B	B	A	A	A	B	A	B	B	B	B	B	B	A	B	B	B	B	A	B	B	A	B	B
4H	SCRI_RS_220535	125.908	A	B	B	A	A	A	B	B	A	A	A	A	A	B	B	B	A	B	B	B	A	B	B	B	B	A	A	A	B	A	B	B	B	B	B	B	A	B	B	B	B	A	B	B	A	B	B
4H	SCRI_RS_135637	126.646	A	B	B	A	A	A	B	B	A	A	A	A	A	B	B	B	A	B	B	B	A	B	B	B	B	A	A	A	B	A	B	B	B	B	B	B	A	H	B	B	B	A	B	B	A	B	B
4H	SCRI_RS_176091	127.105	A	B	B	A	A	A	B	B	A	A	A	A	A	B	B	B	A	B	B	B	A	B	B	A	B	A	A	A	B	A	B	B	B	B	B	B	A	H	B	B	B	A	B	B	A	B	B
4H	SCRI_RS_188822	127.105	A	B	B	A	A	A	B	B	A	A	A	A	A	B	B	B	A	B	B	B	A	B	B	A	B	A	A	A	B	A	B	B	B	B	B	B	A	H	B	B	B	A	B	B	A	B	B
4H	SCRI_RS_130686	127.105	A	B	B	A	A	A	B	B	A	A	A	A	A	B	B	B	A	B	B	B	A	B	B	A	B	A	A	A	B	A	B	B	B	B	B	B	A	H	B	B	B	A	B	B	A	B	B
4H	SCRI_RS_2937	127.331	A	B	B	A	A	A	B	B	A	A	A	A	A	B	B	B	A	B	B	B	A	B	B	B	B	A	A	A	B	A	B	B	B	B	B	B	A	H	B	B	B	A	B	B	A	B	B
4H	SCRI_RS_154048	127.331	A	B	B	A	A	A	B	B	A	A	A	A	A	B	B	B	A	B	B	B	A	B	B	B	B	A	A	A	B	A	B	B	B	B	B	B	A	H	B	B	B	A	B	B	A	B	B
4H	SCRI_RS_169389	127.331	A	B	B	A	A	A	B	B	A	A	A	A	A	B	B	B	A	B	B	B	A	B	B	B	B	A	A	A	B	A	B	B	B	B	B	B	A	H	B	B	B	A	B	B	A	B	B
4H	BOPA2_12_30777	127.331	A	B	B	A	A	A	B	B	A	A	A	A	A	B	B	B	A	B	B	B	A	B	B	B	B	A	A	A	B	A	B	B	B	B	B	B	A	H	B	B	B	A	B	B	A	B	B
4H	BOPA1_3984-1920	127.331	A	B	B	A	A	A	B	B	A	A	A	A	A	B	B	B	A	B	B	B	A	B	B	B	B	A	A	A	B	A	B	B	B	B	B	B	A	H	B	B	B	A	B	B	A	B	B
4H	SCRI_RS_188580	127.331	A	B	B	A	A	A	B	B	A	A	A	A	A	B	B	B	A	B	B	B	A	B	B	B	B	A	A	A	B	A	B	B	B	B	B	B	A	H	B	B	B	A	B	B	A	B	B
4H	BOPA1_11293-490	132.524	A	B	B	B	A	A	B	B	A	A	A	A	A	B	B	B	A	B	B	B	A	B	A	B	B	A	A	A	B	A	B	B	B	B	B	B	A	A	B	B	B	B	B	A	A	B	A
4H	SCRI_RS_231208	136.669	A	B	A	B	A	A	B	B	-	A	A	A	A	B	A	-	-	-	B	B	A	B	A	B	B	A	A	A	B	A	B	B	B	B	B	B	A	A	-	-	B	B	-	A	-	B	A
4H	BOPA1_6172-773	137.188	A	B	A	B	A	A	B	B	-	A	A	A	A	B	A	B	B	B	B	B	A	B	A	B	B	A	A	A	B	A	B	B	B	B	B	B	A	A	B	B	B	B	B	A	B	B	A
4H	BOPA2_12_31362	137.932	A	B	A	B	A	A	B	B	H	A	A	A	A	B	A	B	B	B	B	B	A	B	A	B	B	A	A	A	B	A	B	B	B	B	B	B	A	H	B	B	B	A	B	A	B	B	A
4H	SCRI_RS_119486	137.932	A	B	A	B	A	A	B	B	H	A	A	A	A	B	A	B	B	B	B	B	A	B	A	B	B	A	A	A	B	A	B	B	B	B	B	B	A	H	B	B	B	A	B	A	B	B	A
4H	BOPA1_ConsensusGBS0461-3	143.366	A	A	A	B	A	A	B	B	B	A	A	A	A	B	A	B	B	B	B	B	A	B	A	B	B	A	A	A	B	A	B	B	B	B	B	B	A	H	B	B	B	B	A	A	B	B	A
4H	SCRI_RS_238618	145.968	A	A	A	B	A	A	B	B	B	A	A	A	A	B	A	B	B	B	B	B	A	B	A	B	B	A	A	A	B	B	B	B	B	H	B	B	A	A	B	B	B	B	A	A	B	B	A
4H	SCRI_RS_125524	145.968	A	A	A	B	A	A	B	B	B	A	A	A	A	B	A	B	B	B	B	B	A	B	A	B	B	A	A	A	B	B	B	B	B	H	B	B	A	A	B	B	B	B	A	A	B	B	A
4H	SCRI_RS_144204	146.474	A	A	A	B	A	A	B	B	B	A	A	A	A	B	A	B	B	B	B	B	A	B	A	B	B	A	A	A	B	B	B	B	B	H	B	B	A	A	B	B	B	B	A	A	B	B	A
4H	SCRI_RS_171874	150.331	A	B	A	B	A	A	B	B	B	A	A	A	A	B	A	B	B	B	B	B	A	B	A	B	B	A	A	A	B	A	B	B	B	B	B	B	A	A	B	B	B	B	A	A	B	B	A
4H	SCRI_RS_117233	150.331	A	B	A	B	A	A	B	B	B	A	A	A	A	B	A	B	B	B	B	B	A	B	A	B	B	A	A	A	B	A	B	B	B	B	B	B	A	A	B	B	B	B	A	A	B	B	A
4H	BOPA1_8653-475	150.331	A	B	A	B	A	A	B	B	B	A	A	A	A	B	A	B	B	B	B	B	A	B	A	B	B	A	A	A	B	A	B	B	B	B	B	B	A	A	B	B	B	B	A	A	B	B	A
4H	BOPA1_2490-1786	156.932	A	B	A	B	A	A	B	B	H	A	A	A	A	B	A	B	B	B	B	B	B	B	A	B	B	A	A	A	B	A	B	B	B	B	B	B	B	A	B	B	B	A	A	A	B	B	A
4H	BOPA1_2196-195	159.196	A	B	A	B	A	A	B	B	B	A	A	A	A	B	A	B	B	B	B	B	B	B	A	B	B	A	A	A	B	A	B	B	B	B	B	B	B	A	B	B	B	B	A	A	B	B	A
4H	BOPA2_12_30226	162.872	A	A	A	B	A	A	B	B	B	A	A	A	A	B	A	B	B	B	B	B	B	B	A	B	B	A	A	A	B	A	B	B	B	B	B	B	B	H	B	B	B	B	A	A	B	B	A
4H	BOPA1_4051-1101	165.121	A	A	A	B	A	A	B	B	B	A	A	A	A	B	A	B	B	B	B	B	B	B	A	B	B	A	A	A	B	B	B	B	B	H	B	B	B	H	B	B	B	B	A	A	B	B	A
4H	BOPA1_4250-402	165.365	A	A	A	B	A	A	B	B	B	A	A	A	A	B	A	B	B	B	B	B	B	B	A	B	B	A	A	A	B	B	B	B	B	H	B	B	B	A	B	B	B	B	A	A	B	B	A
4H	BOPA1_6841-637	168.204	A	A	A	B	B	B	B	B	A	A	A	A	A	B	A	B	B	B	B	B	B	B	A	B	H	A	A	A	B	B	B	B	B	H	B	B	B	A	B	B	B	B	A	A	B	B	B
4H	BOPA2_12_30655	169.423	A	A	A	B	B	B	B	B	A	A	A	A	A	B	A	B	B	B	B	B	B	B	A	B	B	A	A	A	B	B	B	B	B	H	B	B	B	H	B	B	B	B	A	A	B	B	B
4H	SCRI_RS_176669	171.696	A	A	A	B	B	B	B	B	A	A	A	A	A	B	A	B	B	B	B	B	B	B	A	B	B	A	A	A	B	B	B	B	B	H	B	B	B	A	B	B	B	B	A	A	B	B	A
4H	BOPA2_12_31246	172.419	A	A	A	B	B	B	B	B	A	A	A	A	A	B	A	B	B	B	B	B	B	B	A	B	B	A	A	A	B	B	B	B	B	H	B	B	B	H	B	B	B	B	A	A	B	B	A
4H	SCRI_RS_152166	176.315	A	A	A	B	B	B	B	B	A	A	B	A	A	B	A	B	B	B	B	B	B	B	A	B	A	A	A	A	B	A	B	B	B	A	B	B	B	H	B	B	B	B	A	B	B	B	B
4H	SCRI_RS_168074	177.318	A	A	A	B	B	B	B	B	A	A	A	A	A	B	A	B	B	B	B	B	B	B	A	B	A	A	A	A	B	A	B	B	B	A	B	B	B	A	B	B	B	B	A	B	B	B	B
4H	SCRI_RS_210971	182.205	A	A	A	B	B	B	B	B	A	A	A	A	A	B	A	B	B	B	B	B	B	B	A	B	A	A	A	A	B	A	B	B	B	A	B	B	B	A	B	B	B	B	A	B	B	B	A
4H	SCRI_RS_230980	182.96	A	A	A	B	B	B	B	B	A	A	A	A	A	B	A	B	B	B	B	B	B	B	A	B	A	A	A	A	B	A	B	B	B	A	B	B	B	A	B	B	B	B	A	B	B	B	A
4H	SCRI_RS_157760	186.749	A	A	A	B	B	B	B	B	A	A	A	A	A	B	A	B	B	B	B	B	B	A	A	B	A	A	A	A	B	A	B	B	B	A	B	B	B	H	B	B	B	B	B	B	B	B	A
4H	SCRI_RS_168399	191.51	A	A	A	B	B	B	B	B	A	A	A	A	A	B	A	B	B	B	B	B	B	A	A	B	A	A	A	A	B	A	B	B	B	A	B	B	A	A	B	B	B	B	B	B	B	B	A
4H	SCRI_RS_172072	191.767	A	A	A	B	B	B	B	B	A	A	A	A	A	B	A	B	B	B	B	B	B	A	A	B	A	A	A	A	B	A	B	B	B	A	B	B	A	A	B	B	B	B	B	B	B	B	A
4H	BOPA1_4361-1867	191.767	A	A	A	B	B	B	B	B	A	A	A	A	A	B	A	B	B	B	B	B	B	A	A	B	A	A	A	A	B	A	B	B	B	A	B	B	A	A	B	B	B	B	B	B	B	B	A
4H	SCRI_RS_107010	191.767	A	A	A	B	B	B	B	B	A	A	A	A	A	B	A	B	B	B	B	B	B	A	A	B	A	A	A	A	B	A	B	B	B	A	B	B	A	A	B	B	B	B	B	B	B	B	A
4H	SCRI_RS_153184	200.102	A	A	A	A	B	B	B	B	A	A	A	A	A	B	A	B	B	A	A	B	B	A	A	B	A	A	A	A	B	A	B	B	B	A	B	A	B	B	B	B	B	B	B	B	H	B	A
4H	SCRI_RS_193252	200.102	A	A	A	A	B	B	B	B	A	A	A	A	A	B	A	B	B	A	A	B	B	A	A	B	A	A	A	A	B	A	B	B	B	A	B	A	B	B	B	B	B	B	B	B	H	B	A
4H	SCRI_RS_139508	200.597	A	A	A	A	B	B	B	B	A	A	A	A	A	B	A	B	B	A	A	B	B	A	A	B	A	A	A	A	B	A	B	B	B	A	B	A	B	B	B	B	B	B	B	B	H	B	A
4H	SCRI_RS_182626	201.096	A	A	A	A	B	B	B	B	A	A	A	A	A	B	A	B	B	A	A	B	B	A	A	B	A	A	A	H	B	A	B	B	B	A	B	A	B	B	B	B	B	B	B	B	H	B	A
4H	BOPA2_12_30718	203.19	A	A	A	A	B	B	B	B	A	A	A	A	A	B	A	B	B	A	A	B	B	A	A	B	A	A	A	-	B	A	B	B	B	A	B	A	B	B	B	B	B	B	B	B	H	B	A
4H	SCRI_RS_228030	207.54	A	A	A	A	B	B	B	B	A	A	A	A	A	B	A	B	A	A	A	B	B	A	A	B	B	A	A	H	B	A	B	B	B	A	H	A	B	A	B	B	B	B	B	B	H	B	A
4H	BOPA1_3282-555	209.297	A	A	A	A	B	B	B	B	A	A	A	A	A	B	A	B	A	A	A	B	B	A	A	B	A	A	A	B	B	A	B	B	B	A	H	A	B	B	B	B	B	B	B	B	H	B	A
4H	BOPA1_ConsensusGBS0288-1	209.788	A	A	A	A	B	B	B	B	A	A	A	A	A	B	A	B	A	A	A	B	B	A	A	B	A	A	A	A	B	A	B	B	B	A	H	A	B	A	B	B	B	B	B	B	H	B	A
4H	BOPA2_12_30987	211.251	A	A	A	A	B	B	H	B	A	A	A	A	A	B	A	B	A	A	A	B	B	A	A	B	A	H	A	A	B	A	B	B	B	A	H	A	B	A	B	B	B	B	B	B	H	B	A
4H	BOPA2_12_31139	215.46	A	A	A	A	B	B	H	B	A	A	A	A	A	A	A	B	A	A	A	B	B	A	A	B	A	H	A	A	B	A	B	B	B	A	H	A	B	B	B	B	B	B	B	B	H	B	A
4H	SCRI_RS_160461	217.577	A	A	A	A	B	B	H	B	A	A	A	A	A	A	A	B	A	A	A	B	B	A	A	B	A	H	A	A	B	A	B	B	B	A	H	A	B	A	B	B	B	B	B	B	H	B	A
4H	SCRI_RS_217794	223.803	A	A	A	A	B	B	B	B	A	A	A	A	A	A	A	B	A	A	A	B	B	A	A	B	A	B	A	B	B	A	B	B	B	A	H	A	B	B	B	B	B	B	B	B	B	B	A
4H	BOPA1_5692-310	224.536	A	A	A	A	B	B	H	B	A	A	A	A	A	A	A	B	A	A	A	B	B	A	A	B	A	B	A	B	B	A	B	B	B	A	H	A	B	B	B	B	B	B	B	B	H	B	A
4H	BOPA2_12_30385	225.749	A	A	A	B	B	B	H	B	A	A	A	A	A	A	A	B	A	A	A	B	B	A	A	B	A	B	A	B	B	A	B	B	H	A	H	A	B	A	B	B	B	B	B	B	H	B	A
4H	SCRI_RS_76975	228.924	A	A	A	B	B	B	-	B	A	A	B	A	A	A	A	B	A	A	A	B	B	A	A	B	A	B	A	A	B	A	B	B	B	A	B	A	B	A	B	B	B	A	B	A	H	B	A
4H	BOPA1_4861-640	229.174	A	A	A	B	B	B	-	B	A	A	B	A	A	A	A	B	A	A	A	B	B	A	A	B	A	B	A	A	B	A	B	B	A	A	B	A	B	A	B	B	B	A	B	A	H	B	A
4H	SCRI_RS_196076	229.673	A	A	A	B	B	B	H	B	A	A	B	A	A	A	A	B	A	A	A	B	B	A	A	B	A	B	A	A	B	A	B	B	A	A	B	A	B	A	B	B	B	A	B	A	H	B	A
4H	Bmag0714	234.813	A	A	A	B	B	B	B	A	A	A	B	A	A	A	A	B	A	A	A	B	B	A	A	B	A	B	A	A	B	A	B	B	A	A	B	A	B	A	B	B	B	A	B	A	A	B	A
4H	BOPA2_12_11235	246.976	B	B	B	B	B	B	B	B	B	A	B	B	A	B	B	B	A	B	B	B	B	A	A	B	A	B	A	A	B	A	B	B	A	A	B	B	B	A	B	B	B	B	B	B	H	B	A
4H	BOPA2_12_30146	247.467	B	B	B	B	B	B	B	B	B	A	B	B	A	B	B	B	A	B	B	B	B	A	A	B	A	B	A	A	B	A	B	B	A	A	B	B	B	A	B	B	B	B	B	B	H	B	A
4H	SCRI_RS_192456	247.467	B	B	B	B	B	B	B	B	B	A	B	B	A	B	B	B	A	B	B	B	B	A	A	B	A	B	A	A	B	A	B	B	A	A	B	B	B	A	B	B	B	B	B	B	H	B	A
4H	SCRI_RS_9164	251.783	B	B	B	B	B	B	H	B	B	B	B	B	A	B	B	B	A	B	B	B	B	B	A	B	A	B	A	A	B	A	B	B	A	A	B	B	B	A	B	B	B	B	B	B	A	B	A
4H	SCRI_RS_222936	253.792	B	B	B	B	B	B	H	B	B	B	B	B	A	B	B	B	A	B	B	B	B	B	A	B	A	B	A	A	B	A	B	B	A	A	B	B	B	A	B	B	B	B	B	B	A	B	A
4H	SCRI_RS_7809	254.536	B	B	B	B	B	B	H	B	B	B	B	B	A	B	B	B	A	B	B	B	B	B	A	B	A	B	A	A	B	A	B	B	A	A	B	B	B	A	B	B	B	B	B	B	B	B	A
4H	BOPA2_12_30476	256.556	B	B	B	B	B	B	H	B	B	B	B	B	A	B	B	B	A	B	B	B	B	B	A	B	A	B	A	A	B	A	B	B	A	A	B	B	B	A	B	B	B	B	B	B	A	B	A
4H	SCRI_RS_142792	257.52	B	B	B	B	B	B	A	B	B	B	B	B	A	B	B	B	A	B	B	B	B	B	A	B	A	B	A	A	B	A	B	B	A	A	B	B	B	A	B	B	B	B	B	B	A	B	A
4H	SCRI_RS_222098	258.003	B	B	B	B	B	B	A	B	B	B	B	B	A	B	B	B	B	B	B	B	B	B	A	B	A	B	A	A	B	A	B	B	A	A	B	B	B	A	B	B	B	B	B	B	A	B	A
4H	SCRI_RS_2513	258.733	B	B	B	B	B	B	A	B	B	B	B	B	A	B	B	B	B	B	B	B	B	B	A	B	A	B	A	A	B	A	B	B	A	A	B	B	B	A	B	B	B	B	B	B	A	B	A
4H	SCRI_RS_99798	258.733	B	B	B	B	B	B	A	B	B	B	B	B	A	B	B	B	B	B	B	B	B	B	A	B	A	B	A	A	B	A	B	B	A	A	B	B	B	A	B	B	B	B	B	B	A	B	A
4H	SCRI_RS_189457	258.733	B	B	B	B	B	B	A	B	B	B	B	B	A	B	B	B	B	B	B	B	B	B	A	B	A	B	A	A	B	A	B	B	A	A	B	B	B	A	B	B	B	B	B	B	A	B	A
4H	SCRI_RS_148782	258.981	B	B	B	B	B	B	A	B	B	B	B	B	A	B	B	B	B	B	B	B	B	B	A	B	A	B	A	A	B	A	B	B	A	A	B	B	B	A	B	B	B	B	B	B	A	B	A
4H	SCRI_RS_221876	260.488	B	B	B	B	B	B	A	B	B	B	B	B	A	B	B	B	B	B	B	B	B	B	A	B	A	B	A	A	B	A	B	B	A	A	B	B	B	A	B	B	B	B	B	B	A	B	A
5H-1	BOPA2_12_30977	0	A	A	A	A	B	B	B	B	B	A	B	A	A	A	B	A	B	B	B	A	B	A	A	B	A	H	B	-	A	B	B	A	B	B	B	A	B	B	A	A	A	B	A	B	A	B	A
5H-1	SCRI_RS_10929	4.613	A	A	A	A	B	B	B	B	B	A	B	A	A	A	B	A	B	B	B	A	A	A	A	B	A	H	B	A	A	B	B	A	B	B	B	A	B	B	A	A	A	B	A	B	A	B	A
5H-1	SCRI_RS_179411	5.99	A	A	A	A	B	B	B	B	B	A	B	A	A	A	B	B	B	B	B	A	A	A	A	B	A	H	B	-	A	B	B	A	B	A	B	A	B	B	A	A	A	B	A	B	A	B	A
5H-1	SCRI_RS_109375	6.02	A	A	A	A	B	B	B	B	B	A	B	A	A	A	B	-	B	B	B	A	A	A	A	B	A	H	B	H	A	B	B	A	B	A	B	A	B	B	A	A	A	B	A	B	A	B	A
5H-1	SCRI_RS_168359	10.094	A	A	A	A	B	B	B	B	B	A	B	A	A	A	B	A	B	A	B	A	A	A	A	B	A	H	B	A	A	B	B	A	B	B	B	A	B	B	A	A	A	B	A	B	A	B	A
5H-1	SCRI_RS_169138	17.37	A	A	A	B	B	B	B	B	B	A	B	B	A	A	B	A	B	A	B	A	A	A	A	B	A	B	B	-	A	B	B	A	B	B	B	A	A	B	A	A	A	B	A	B	A	B	A
5H-1	SCRI_RS_228061	17.649	A	A	A	B	B	B	B	B	B	A	B	B	A	A	B	A	B	A	B	A	A	A	A	B	A	B	B	-	A	B	B	A	B	B	B	A	A	B	A	A	A	B	A	B	A	B	A
5H-1	SCRI_RS_204607	23.637	A	A	A	B	B	B	B	B	B	A	B	B	A	A	B	A	B	A	B	A	B	A	A	B	A	B	B	-	A	B	B	A	B	B	B	A	B	B	B	A	A	B	A	B	A	B	A
5H-1	BOPA2_12_31094	25.418	A	A	A	B	B	B	B	B	B	A	B	B	A	A	B	A	B	A	B	A	B	A	A	B	A	B	B	-	A	B	B	A	B	B	B	A	B	B	B	A	A	B	A	B	A	B	A
5H-1	BOPA1_8785-443	32.295	A	A	A	B	B	B	B	B	B	A	B	B	A	A	B	A	A	A	A	A	B	A	A	B	H	B	B	B	A	B	B	A	B	B	B	A	B	B	B	B	A	B	B	B	A	B	A
5H-1	scssr07106	45.49	A	A	A	B	B	B	B	B	B	A	-	B	A	A	B	A	A	A	A	B	A	A	B	A	A	B	A	B	A	A	B	A	B	B	A	A	A	B	B	B	A	B	B	B	A	B	A
5H-1	BOPA1_5086-1239	53.693	A	A	A	B	B	B	B	A	B	A	B	B	A	A	B	A	A	A	A	A	A	A	B	A	H	B	A	B	A	B	B	A	B	B	A	A	A	B	B	B	A	B	B	B	A	B	A
5H-1	SCRI_RS_7720	78.26	B	B	B	B	B	B	B	B	B	B	B	B	A	B	B	B	B	B	B	A	B	A	B	B	H	B	A	-	A	B	B	B	H	B	B	B	A	B	B	B	B	B	B	B	A	A	A
5H-1	SCRI_RS_136706	79.826	B	B	B	B	B	B	B	B	B	B	B	B	A	B	B	B	B	B	B	A	B	A	B	B	H	B	A	B	A	A	B	B	-	B	B	B	A	B	B	B	B	B	B	B	A	A	A
5H-1	SCRI_RS_27067	85.454	B	B	B	B	B	B	B	B	B	B	B	B	A	B	B	B	B	B	B	A	B	A	B	B	B	B	A	B	A	A	B	B	H	B	B	B	B	B	B	B	B	B	B	B	A	A	A
5H-1	SCRI_RS_108416	86.029	B	B	B	B	B	B	B	B	B	B	B	B	A	B	B	B	B	B	B	A	B	A	B	A	B	B	A	B	A	A	B	B	H	B	B	B	B	B	B	B	B	B	B	B	A	A	A
5H-1	SCRI_RS_205100	86.303	B	B	B	B	B	B	B	B	B	B	B	B	A	B	B	B	B	B	B	A	B	A	B	A	B	B	A	B	A	A	B	B	H	B	B	B	B	B	B	B	B	B	B	B	A	A	A
5H-1	SCRI_RS_144042	86.576	B	B	B	B	B	B	B	B	B	B	B	B	A	B	B	B	B	B	B	A	B	A	B	B	B	B	A	B	A	A	B	B	-	B	B	B	B	B	B	B	B	B	B	B	A	A	A
5H-1	SCRI_RS_104699	86.85	B	B	B	B	B	B	B	B	B	B	B	B	A	B	B	B	B	B	B	B	B	A	B	B	B	B	A	B	A	A	B	B	H	B	B	B	B	B	B	B	B	B	B	B	A	A	A
5H-1	SCRI_RS_145361	97.137	B	B	B	B	B	B	A	B	B	B	B	B	A	B	B	B	B	B	B	B	B	B	B	B	B	A	B	A	B	A	B	B	A	B	B	B	B	B	B	B	B	B	B	B	A	A	A
5H-1	SCRI_RS_167829	97.137	B	B	B	B	B	B	A	B	B	B	B	B	A	B	B	B	B	B	B	B	B	B	B	B	B	A	B	A	B	A	B	B	A	B	B	B	B	B	B	B	B	B	B	B	A	A	A
5H-1	BOPA1_65-778	97.422	B	B	B	B	B	B	A	B	B	B	B	B	A	B	B	B	B	B	B	B	B	B	B	B	B	A	B	A	B	A	B	B	A	B	B	B	B	B	B	B	B	B	A	B	A	A	A
5H-1	SCRI_RS_205235	99.578	B	B	B	B	B	B	A	B	B	B	B	B	A	B	B	B	B	B	B	B	B	A	B	B	B	A	B	-	B	A	B	B	B	B	B	B	B	B	B	B	B	B	H	B	B	A	A
5H-1	SCRI_RS_198009	100.554	B	B	B	B	B	B	A	B	B	B	B	B	A	B	B	B	B	B	B	B	B	A	B	B	B	A	B	A	B	A	B	B	A	B	B	B	B	B	B	B	B	B	H	B	B	A	A
5H-1	SCRI_RS_128287	103.996	B	B	B	B	B	B	A	B	B	B	B	B	A	B	B	B	B	B	B	B	A	A	B	B	B	A	B	-	B	A	B	B	A	B	B	B	B	B	B	B	B	B	H	B	B	A	A
5H-1	SCRI_RS_7189	107.933	B	B	B	B	B	B	A	B	B	B	B	B	A	B	B	B	B	B	B	B	A	A	B	B	B	A	B	A	B	A	B	B	A	B	B	B	A	B	B	B	B	B	H	B	B	A	A
5H-1	SCRI_RS_158981	108.206	B	B	B	B	B	B	A	B	B	B	B	B	A	B	B	B	B	B	B	B	A	B	B	B	B	A	B	A	B	A	B	B	A	B	B	B	A	B	B	B	B	B	H	B	B	A	A
5H-1	SCRI_RS_162773	108.206	B	B	B	B	B	B	A	B	B	B	B	B	A	B	B	B	B	B	B	B	A	B	B	B	B	A	B	A	B	A	B	B	A	B	B	B	A	B	B	B	B	B	H	B	B	A	A
5H-1	BOPA1_7504-485	112.649	B	B	B	B	B	B	A	B	B	B	B	B	A	B	B	B	B	B	B	B	A	B	B	B	B	A	B	-	B	A	B	B	A	B	B	B	B	B	B	B	B	B	A	B	A	A	A
5H-1	BOPA1_4342-528	122.828	A	B	H	B	-	B	A	B	B	B	B	B	A	A	B	B	B	A	A	B	A	B	B	B	B	A	B	A	B	A	B	B	A	B	B	A	B	B	B	B	B	A	A	A	A	A	A
5H-1	BOPA1_ABC17741-1-2-493	131.609	A	B	B	B	-	B	A	A	B	B	B	B	A	A	B	B	B	A	A	B	B	B	B	B	B	A	B	A	B	A	B	B	A	B	B	A	B	B	B	B	B	A	B	A	A	A	A
5H-1	SCRI_RS_13964	132.305	A	B	B	B	B	B	A	A	B	B	-	B	A	A	B	B	B	A	A	B	B	B	B	B	B	A	B	A	B	A	-	B	A	B	B	A	B	B	B	B	B	A	B	A	A	A	A
5H-1	SCRI_RS_182177	132.305	A	B	B	B	-	B	A	A	B	B	B	B	A	A	B	B	B	A	A	B	B	B	B	B	B	A	B	A	B	A	H	B	A	B	B	A	B	B	B	B	B	A	B	A	A	A	A
5H-1	SCRI_RS_235908	132.353	A	B	B	B	B	B	A	A	B	B	B	B	A	A	B	B	B	A	A	B	B	B	B	B	B	A	B	A	B	A	H	B	A	B	B	A	B	B	B	B	B	A	B	A	A	A	A
5H-1	SCRI_RS_204616	132.441	A	B	B	B	B	B	A	A	B	B	B	B	A	A	B	B	B	A	A	B	B	B	B	B	B	A	B	A	B	A	H	B	A	B	B	A	B	B	B	B	B	A	B	A	A	A	A
5H-1	SCRI_RS_156396	132.628	A	B	B	B	-	B	A	A	B	B	B	B	A	A	B	B	B	A	A	B	B	B	B	B	B	A	B	A	B	A	H	B	A	B	B	A	B	B	B	B	B	A	B	A	A	A	A
5H-1	SCRI_RS_159056	132.851	A	B	B	B	H	B	A	A	B	B	B	B	A	A	B	B	B	A	A	B	B	B	B	B	B	A	B	A	B	A	H	B	A	B	B	A	B	B	B	B	B	A	B	A	A	A	A
5H-1	SCRI_RS_220389	132.915	A	B	B	B	H	B	A	A	B	B	B	B	A	A	B	B	B	A	A	B	B	B	B	B	B	A	B	A	B	A	H	B	A	B	B	A	B	B	B	B	B	A	B	A	A	A	A
5H-1	SCRI_RS_223712	132.915	A	B	B	B	H	B	A	A	B	B	B	B	A	A	B	B	B	A	A	B	B	B	B	B	B	A	B	A	B	A	H	B	A	B	B	A	B	B	B	B	B	A	B	A	A	A	A
5H-1	SCRI_RS_199682	132.953	A	B	B	B	-	B	A	A	B	B	B	B	A	A	B	B	B	A	A	B	B	B	B	B	B	A	B	A	B	A	H	B	A	B	B	A	B	B	B	B	B	A	B	A	A	A	A
5H-1	BOPA2_12_30644	132.953	A	B	B	B	-	B	A	A	B	B	B	B	A	A	B	B	B	A	A	B	B	B	B	B	B	A	B	A	B	A	H	B	A	B	B	A	B	B	B	B	B	A	B	A	A	A	A
5H-1	SCRI_RS_235638	132.987	A	B	B	B	-	B	A	A	B	B	B	B	A	A	B	B	B	A	A	B	B	B	B	B	B	A	B	A	B	A	H	B	A	B	B	A	B	B	B	B	B	A	B	A	A	A	A
5H-1	SCRI_RS_209398	132.987	A	B	B	B	-	B	A	A	B	B	B	B	A	A	B	B	B	A	A	B	B	B	B	B	B	A	B	A	B	A	H	B	A	B	B	A	B	B	B	B	B	A	B	A	A	A	A
5H-1	SCRI_RS_180342	132.987	A	B	B	B	H	B	A	A	B	B	B	B	A	A	B	B	B	A	A	B	B	B	B	B	B	A	B	A	B	A	H	B	A	B	B	A	B	B	B	B	B	A	B	A	A	A	A
5H-1	SCRI_RS_157305	132.987	A	B	B	B	-	B	A	A	B	B	B	B	A	A	B	B	B	A	A	B	B	B	B	B	B	A	B	A	B	A	H	B	A	B	B	A	B	B	B	B	B	A	B	A	A	A	A
5H-1	SCRI_RS_75826	132.987	A	B	B	B	-	B	A	A	B	B	B	B	A	A	B	B	B	A	A	B	B	B	B	B	B	A	B	A	B	A	H	B	A	B	B	A	B	B	B	B	B	A	B	A	A	A	A
5H-1	SCRI_RS_134798	132.987	A	B	B	B	-	B	A	A	B	B	B	B	A	A	B	B	B	A	A	B	B	B	B	B	B	A	B	A	B	A	H	B	A	B	B	A	B	B	B	B	B	A	B	A	A	A	A
5H-1	BOPA2_12_31312	135.881	A	B	B	B	B	B	A	A	B	B	B	B	A	A	B	B	B	A	A	B	B	B	B	B	B	A	B	A	B	A	H	B	A	B	B	A	B	B	B	B	B	B	B	A	A	A	A
5H-1	SCRI_RS_220205	136.61	A	B	B	B	B	B	A	A	B	B	B	B	A	A	B	B	B	A	A	B	B	B	B	B	B	B	B	A	B	A	H	B	A	B	B	A	B	B	B	B	B	B	B	A	A	A	A
5H-1	SCRI_RS_187842	136.61	A	B	B	B	-	B	A	A	B	B	B	B	A	A	B	B	B	A	A	B	B	B	B	B	B	B	B	A	B	A	H	B	A	B	B	A	B	B	B	B	B	B	B	A	A	A	A
5H-1	SCRI_RS_204593	136.61	A	B	B	B	-	B	A	A	B	B	B	B	A	A	B	B	B	A	A	B	B	B	B	B	B	B	B	A	B	A	H	B	A	B	B	A	B	B	B	B	B	B	B	A	A	A	A
5H-1	SCRI_RS_145348	141.022	A	B	B	B	H	B	A	A	B	B	B	B	A	A	B	B	B	A	A	B	A	B	B	B	B	B	B	A	B	A	H	B	A	B	B	A	B	B	B	B	B	B	B	A	A	A	A
5H-1	BOPA2_12_30654	141.022	A	B	B	B	-	B	A	A	B	B	B	B	A	A	B	B	B	A	A	B	A	B	B	B	B	B	B	A	B	A	H	B	A	B	B	A	B	B	B	B	B	B	B	A	A	A	A
5H-1	SCRI_RS_7368	143.33	A	B	B	B	B	B	A	A	B	B	B	B	A	A	B	B	B	A	A	B	A	B	B	B	B	B	B	A	B	A	H	B	A	B	B	A	A	B	B	B	B	B	B	A	A	A	A
5H-1	SCRI_RS_179958	146.275	A	B	B	B	B	B	A	A	B	B	B	B	A	A	B	B	B	A	A	B	A	B	B	B	B	A	B	A	B	A	H	B	A	B	B	A	B	B	B	B	B	B	B	A	A	A	A
5H-1	SCRI_RS_147462	149.053	A	B	B	B	-	B	A	A	B	B	B	B	A	A	B	B	B	A	A	B	A	B	B	B	B	A	B	A	B	A	H	B	A	B	B	A	B	B	B	B	B	A	B	A	A	A	A
5H-1	SCRI_RS_160506	149.053	A	B	B	B	-	B	A	A	B	B	B	B	A	A	B	B	B	A	A	B	A	B	B	B	B	A	B	A	B	A	H	B	A	B	B	A	B	B	B	B	B	A	B	A	A	A	A
5H-1	SCRI_RS_150803	149.053	A	B	B	B	-	B	A	A	B	B	B	B	A	A	B	B	B	A	A	B	A	B	B	B	B	A	B	A	B	A	H	B	A	B	B	A	B	B	B	B	B	A	B	A	A	A	A
5H-1	SCRI_RS_161222	149.053	A	B	B	B	H	B	A	A	B	B	B	B	A	A	B	B	B	A	A	B	A	B	B	B	B	A	B	A	B	A	H	B	A	B	B	A	B	B	B	B	B	A	B	A	A	A	A
5H-1	BOPA1_1910-1343	150.758	A	B	B	B	H	B	A	B	B	B	B	B	A	A	B	B	B	A	A	B	A	B	B	B	B	A	B	A	B	A	B	B	A	B	B	A	B	B	B	B	B	A	B	A	A	A	A
5H-1	SCRI_RS_156324	154.498	A	B	H	B	B	B	A	B	B	B	B	B	A	A	B	B	B	A	A	B	B	B	B	B	B	A	B	A	B	A	B	B	A	B	B	A	A	B	B	B	B	A	B	A	A	A	A
5H-1	SCRI_RS_147940	160.524	A	B	H	B	-	B	A	B	B	B	B	B	A	A	B	B	B	A	A	B	A	B	B	B	B	A	B	A	B	A	B	B	A	B	B	A	A	B	B	B	B	A	A	A	A	A	A
5H-1	SCRI_RS_153533	160.524	A	B	H	B	H	B	A	B	B	B	B	B	A	A	B	B	B	A	A	B	A	B	B	B	B	A	B	A	B	A	B	B	A	B	B	A	A	B	B	B	B	A	A	A	A	A	A
5H-1	BOPA1_6714-579	175.898	A	B	H	B	A	B	A	B	B	B	B	B	A	A	B	B	B	B	B	B	B	A	B	B	B	A	H	B	B	A	B	B	B	B	B	A	A	B	A	B	B	A	H	A	B	A	A
5H-1	BOPA1_171-1301	175.898	A	B	H	B	A	B	A	B	B	B	B	B	A	A	B	B	B	B	B	B	B	A	B	B	B	A	H	B	B	A	B	B	B	B	B	A	A	B	A	B	B	A	H	A	B	A	A
5H-1	BOPA1_11931-389	176.636	A	B	H	B	A	B	A	B	B	B	B	B	A	A	B	B	B	B	B	B	B	A	B	B	B	A	-	B	B	A	B	B	B	B	B	A	A	B	A	B	B	A	-	A	B	A	A
5H-1	BOPA1_4389-551	178.749	A	B	H	B	A	H	A	B	B	B	B	B	A	A	B	A	A	B	B	B	B	A	B	B	B	A	B	-	B	A	B	B	B	B	B	A	A	B	A	B	B	A	H	A	B	A	A
5H-1	SCRI_RS_152347	181.223	A	B	A	B	A	B	A	B	B	B	B	B	A	A	B	A	B	B	B	B	B	A	B	B	B	A	B	B	B	A	B	B	B	B	B	A	A	B	A	B	B	A	H	A	B	A	A
5H-1	SCRI_RS_1474	188.191	A	B	H	B	A	B	A	B	B	B	B	B	A	A	B	A	B	B	B	B	B	A	B	B	B	A	B	A	B	A	B	B	-	B	B	A	B	B	A	B	B	A	H	B	B	A	A
5H-1	BOPA1_ABC06144-pHv86-01	188.191	A	B	H	B	A	B	A	B	B	B	B	B	A	A	B	A	B	B	B	B	B	A	B	B	B	A	B	A	B	A	B	B	H	B	B	A	B	B	A	B	B	A	H	B	B	A	A
5H-1	SCRI_RS_160332	196.081	B	B	B	B	B	B	A	B	B	B	B	B	A	B	B	A	B	B	B	B	B	A	B	B	B	A	B	-	B	A	B	B	H	B	B	B	B	B	A	B	B	B	H	B	B	A	A
5H-1	BOPA1_9745-628	197.394	B	B	B	B	B	B	A	B	B	B	B	B	A	B	B	A	B	B	B	B	B	A	B	B	B	A	B	B	B	A	B	B	B	B	B	B	B	B	A	B	B	B	H	B	B	A	A
5H-1	BOPA2_12_21128	204.492	B	B	B	B	B	B	A	B	B	B	B	B	A	B	B	B	B	B	B	B	B	A	B	B	B	A	H	B	B	A	B	B	B	B	B	B	A	B	A	B	B	B	H	B	B	A	A
5H-1	SCRI_RS_159611	206.698	B	B	B	B	B	B	A	B	B	B	B	B	A	B	B	A	A	B	B	B	B	A	B	B	B	A	B	B	B	A	B	B	B	B	B	B	A	B	A	B	B	B	H	B	B	A	A
5H-1	SCRI_RS_239779	206.698	B	B	B	B	B	B	A	B	B	B	B	B	A	B	B	A	A	B	B	B	B	A	B	B	B	A	B	B	B	A	B	B	B	B	B	B	A	B	A	B	B	B	H	B	B	A	A
5H-1	SCRI_RS_161118	206.698	B	B	B	B	B	B	A	B	B	B	B	B	A	B	B	A	A	B	B	B	B	A	B	B	B	A	B	B	B	A	B	B	B	B	B	B	A	B	A	B	B	B	H	B	B	A	A
5H-1	BOPA2_12_30314	207.25	B	B	B	B	B	B	A	B	B	B	B	B	A	B	B	A	B	B	B	B	B	A	B	B	B	A	B	B	B	A	B	B	B	B	B	B	A	B	A	B	B	B	H	B	B	A	A
5H-1	BOPA1_3928-513	207.387	B	B	B	B	B	B	A	B	B	B	B	B	A	B	B	A	B	B	B	B	B	A	B	B	B	A	B	B	B	A	B	B	B	B	B	B	A	B	A	B	B	B	-	B	B	A	A
5H-1	scssr16991	217.761	B	B	B	B	B	B	A	B	B	B	B	B	A	B	B	A	A	B	B	B	B	-	B	A	B	A	B	B	B	A	B	B	B	B	B	B	B	B	A	B	B	B	B	B	B	A	A
5H-1	scssr15334	223.816	B	B	B	B	B	A	B	B	B	B	B	B	A	B	B	A	A	B	B	B	B	-	B	A	B	A	B	B	B	A	B	B	B	B	B	B	A	B	A	B	B	B	B	B	B	A	A
5H-1	GBM1506	224.393	B	B	B	B	B	B	A	B	B	B	B	B	A	B	B	A	A	B	B	B	B	-	B	A	B	A	B	B	B	A	B	B	B	B	B	B	A	B	A	B	B	B	B	B	B	A	A
5H-1	BOPA2_12_31427	234.664	B	B	B	B	B	B	A	B	B	B	B	B	A	B	B	A	B	B	B	B	A	A	B	A	B	A	B	-	B	A	B	B	H	B	B	B	A	B	A	B	B	B	H	B	B	A	A
5H-1	SCRI_RS_240114	235.966	B	B	B	B	B	B	A	B	B	B	B	B	A	B	B	A	B	B	B	B	A	A	B	A	B	A	B	A	B	A	B	B	H	B	B	B	A	B	A	B	B	B	H	B	B	B	A
5H-1	BOPA1_39-843	245.427	A	B	H	B	A	B	A	B	B	B	A	B	A	A	B	A	B	B	B	B	A	A	B	A	B	A	B	A	B	A	A	B	H	B	B	A	A	A	A	B	B	A	H	B	B	B	A
5H-1	SCRI_RS_179268	247.411	A	B	H	B	A	B	B	B	B	B	A	B	A	A	B	A	B	B	B	B	A	A	B	A	B	A	B	B	B	A	A	B	B	B	B	A	A	A	A	B	B	A	A	B	B	B	A
5H-1	BOPA2_12_30533	247.566	A	B	H	B	A	B	B	B	B	B	A	B	A	A	B	A	B	B	B	B	A	A	B	A	B	A	B	H	B	A	A	B	B	B	B	A	A	A	A	B	B	A	A	B	B	B	A
5H-1	SCRI_RS_232871	252.49	A	B	H	B	A	B	B	B	B	B	B	B	A	A	B	A	B	B	B	B	A	A	B	A	B	A	B	-	B	A	A	B	B	B	B	A	B	A	A	B	B	A	A	B	B	B	A
5H-1	SCRI_RS_170151	252.769	A	B	H	B	A	B	B	B	B	B	B	B	A	A	B	A	B	B	B	B	A	A	B	A	B	A	B	B	B	A	A	B	B	B	B	A	B	A	A	B	B	A	A	B	B	B	A
5H-1	SCRI_RS_153937	252.769	A	B	H	B	A	B	B	B	B	B	B	B	A	A	B	A	B	B	B	B	A	A	B	A	B	A	B	-	B	A	A	B	B	B	B	A	B	A	A	B	B	A	A	B	B	B	A
5H-1	SCRI_RS_147819	261.756	A	B	H	B	A	B	B	B	B	B	B	B	A	A	B	A	B	B	B	B	B	A	B	B	B	A	B	-	B	A	A	B	B	B	B	A	A	A	A	B	B	A	A	B	B	B	A
5H-1	BOPA1_3685-894	261.756	A	B	H	B	A	B	B	B	B	B	B	B	A	A	B	A	B	B	B	B	B	A	B	B	B	A	B	B	B	A	A	B	B	B	B	A	A	A	A	B	B	A	A	B	B	B	A
5H-1	BOPA1_3056-1317	267.223	A	B	H	B	A	A	B	B	B	A	B	B	A	A	B	A	B	B	B	B	B	A	B	B	B	A	B	-	B	A	A	B	B	B	B	A	A	A	A	B	B	A	B	B	B	B	B
5H-1	SCRI_RS_206061	267.359	A	B	H	B	A	A	B	B	B	A	B	B	A	A	B	A	B	B	B	B	B	A	B	B	B	A	B	B	B	A	A	B	B	B	B	A	A	A	A	B	B	A	B	B	B	B	B
5H-1	SCRI_RS_224899	268.051	A	B	A	B	A	A	B	B	B	A	B	B	A	A	B	A	B	B	B	B	B	B	B	B	B	A	B	B	B	A	A	B	B	B	B	A	A	A	A	B	B	A	B	B	B	B	B
5H-1	BOPA2_12_31279	268.361	A	B	A	B	A	A	B	B	B	A	B	B	A	A	B	A	B	B	B	B	B	B	B	B	B	A	B	-	B	A	A	B	B	B	B	A	A	A	A	B	B	A	B	B	B	B	B
5H-1	SCRI_RS_238417	268.38	A	B	A	B	A	A	B	B	B	A	B	B	A	A	B	A	B	B	B	B	B	B	B	B	B	A	B	-	B	A	A	B	B	B	B	A	A	A	A	B	B	A	B	B	B	B	B
5H-1	BOPA1_ABC14689-1-9-399	268.984	A	B	A	B	A	A	B	B	B	A	B	B	A	A	B	A	B	B	B	B	A	B	B	B	B	A	B	-	B	A	A	B	B	B	B	A	A	A	A	B	B	A	B	B	B	B	B
5H-1	SCRI_RS_158235	269.697	A	B	A	B	A	A	B	B	B	A	B	B	A	A	B	A	B	B	B	B	B	B	B	B	B	A	B	-	B	A	A	B	B	B	B	A	A	A	A	B	B	A	B	B	B	B	B
5H-1	SCRI_RS_168467	269.857	A	B	A	B	A	A	B	B	B	A	B	B	A	A	B	A	B	B	B	B	B	B	B	B	B	A	B	B	B	A	A	B	B	B	B	A	A	A	A	B	B	A	B	B	B	B	B
5H-1	BOPA1_2249-1308	270.13	A	B	A	B	A	A	B	B	B	A	B	B	A	A	B	A	B	B	B	B	B	B	B	B	B	A	B	-	B	A	A	B	B	B	B	A	A	A	A	B	B	A	B	B	B	B	B
5H-1	SCRI_RS_240059	270.13	A	B	A	B	A	A	B	B	B	A	B	B	A	A	B	A	B	B	B	B	B	B	B	B	B	A	B	B	B	A	A	B	B	B	B	A	A	A	A	B	B	A	B	B	B	B	B
5H-1	SCRI_RS_10386	274.374	A	B	A	B	A	A	B	B	B	A	B	B	A	A	B	A	B	B	B	B	B	B	B	B	B	A	B	B	B	A	A	B	B	B	B	A	B	A	A	B	B	A	B	B	B	B	B
5H-1	SCRI_RS_169596	278.449	A	B	H	B	A	A	H	B	B	A	B	B	A	A	B	A	B	B	B	B	B	B	B	B	B	A	B	A	B	A	A	A	B	B	B	A	B	A	A	B	B	A	B	B	B	B	A
5H-1	SCRI_RS_11368	278.449	A	B	H	B	A	A	H	B	B	A	B	B	A	A	B	A	B	B	B	B	B	B	B	B	B	A	B	A	B	A	A	A	B	B	B	A	B	A	A	B	B	A	B	B	B	B	A
5H-1	SCRI_RS_219728	279.001	A	B	H	B	A	A	H	B	B	A	B	B	A	A	B	A	B	B	B	B	B	B	B	B	B	A	B	A	B	A	A	A	B	B	B	A	B	A	A	B	B	A	B	B	B	B	A
5H-1	SCRI_RS_161381	279.413	A	B	H	B	A	A	H	B	B	A	B	B	A	A	B	A	B	B	B	B	B	B	B	B	B	A	B	A	B	A	A	A	B	B	B	A	B	A	A	B	B	A	B	B	B	B	A
5H-1	BOPA1_10318-572	279.549	A	B	H	B	A	A	H	B	B	A	B	B	A	A	B	A	B	B	B	B	B	B	B	B	B	A	B	A	B	A	A	A	B	B	B	A	B	A	A	B	B	A	B	B	B	B	A
5H-1	SCRI_RS_218201	283.944	A	B	H	B	A	A	H	B	B	A	B	B	A	A	B	A	B	B	B	B	A	B	B	B	B	A	B	A	B	A	A	A	B	B	B	A	A	A	A	B	B	A	B	B	B	B	A
5H-1	SCRI_RS_156633	284.803	A	B	H	B	A	A	H	B	B	A	B	B	A	A	B	A	B	B	B	B	A	B	B	B	B	A	B	A	B	A	A	A	B	B	B	A	A	A	A	B	B	A	B	B	B	B	A
5H-1	BOPA2_12_10077	285.212	A	B	H	B	A	A	H	B	B	A	B	B	A	A	B	A	B	B	B	B	A	B	B	B	B	A	B	A	B	A	A	A	B	B	B	A	A	A	A	B	B	A	B	B	B	B	A
5H-1	BOPA1_4706-940	285.215	A	B	H	B	A	A	H	B	B	A	B	B	A	A	B	A	B	B	B	B	A	B	B	B	B	A	B	A	B	A	A	A	B	B	B	A	A	A	A	B	B	A	B	B	B	B	A
5H-1	BOPA1_3398-163	285.215	A	B	H	B	A	A	H	B	B	A	B	B	A	A	B	A	B	B	B	B	A	B	B	B	B	A	B	A	B	A	A	A	B	B	B	A	A	A	A	B	B	A	B	B	B	B	A
5H-1	BOPA1_8258-330	285.906	A	B	H	B	A	A	H	B	B	A	B	B	A	A	B	A	B	B	B	B	A	B	B	B	B	A	B	A	B	A	A	A	B	B	B	A	A	A	A	B	B	A	B	B	B	B	A
5H-1	BOPA1_10669-188	286.18	A	B	H	B	A	A	H	B	B	A	B	B	A	A	B	A	B	B	B	B	A	B	B	B	B	A	B	A	B	A	A	A	B	B	B	A	A	B	A	B	B	A	B	B	B	B	A
5H-1	BOPA2_12_31417	289.593	A	B	H	B	A	A	H	B	B	A	B	B	A	A	B	A	B	B	B	B	A	B	B	A	B	A	B	A	B	A	A	A	B	B	B	A	A	B	A	B	B	A	B	B	B	B	A
5H-1	SCRI_RS_1619	289.593	A	B	H	B	A	A	H	B	B	A	B	B	A	A	B	A	B	B	B	B	A	B	B	A	B	A	B	A	B	A	A	A	B	B	B	A	A	B	A	B	B	A	B	B	B	B	A
5H-1	SCRI_RS_143508	293.022	A	B	H	B	A	A	H	B	B	A	B	B	A	A	B	A	B	B	B	B	A	B	B	B	B	A	B	A	B	A	A	A	B	B	B	A	A	B	A	B	B	A	B	B	B	B	A
5H-1	SCRI_RS_159430	293.378	A	B	H	B	A	A	-	B	B	A	B	B	A	A	B	A	B	B	B	B	A	B	B	B	B	A	B	A	B	A	A	A	B	B	B	A	A	B	A	B	B	A	B	B	B	B	A
5H-1	SCRI_RS_230566	293.734	A	B	H	B	A	A	-	B	B	A	B	B	A	A	B	A	B	B	B	B	A	B	B	B	B	A	B	A	B	A	A	A	B	B	B	A	A	A	A	B	B	A	B	B	B	B	A
5H-1	BOPA1_6913-1235	294.84	A	B	-	B	A	A	A	B	B	A	B	B	A	A	B	A	B	B	B	B	A	B	B	B	B	A	B	A	B	A	A	A	B	B	B	A	A	A	A	B	B	A	B	B	B	B	A
5H-1	SCRI_RS_147762	295.019	A	B	H	B	A	A	-	B	B	A	B	B	A	A	B	A	B	B	B	B	A	B	B	B	B	A	B	A	B	A	A	A	B	B	B	A	A	A	A	B	B	A	B	B	B	B	A
5H-1	BOPA2_12_30855	295.391	A	B	H	B	A	A	H	B	B	A	B	B	A	A	B	A	B	B	B	B	A	B	B	B	B	A	B	A	B	A	A	A	B	B	B	A	A	A	A	B	B	A	B	B	B	B	A
5H-1	SCRI_RS_44800	304.596	A	B	B	A	A	A	H	B	B	A	B	B	A	A	H	A	B	B	B	B	A	B	A	B	B	A	B	A	B	A	A	A	B	B	B	A	A	A	A	B	B	A	B	B	B	A	A
5H-1	BOPA1_3478-1024	304.596	A	B	B	A	A	A	H	B	B	A	B	B	A	A	H	A	B	B	B	B	A	B	A	B	B	A	B	A	B	A	A	A	B	B	B	A	A	A	A	B	B	A	B	B	B	A	A
5H-1	SCRI_RS_196437	314.672	A	B	B	A	A	A	A	B	B	B	A	B	A	B	A	A	A	B	A	B	B	B	A	B	B	A	B	A	B	A	A	A	H	H	A	A	A	B	A	A	H	A	A	B	B	A	A
5H-2	BOPA2_12_31165	0	A	A	B	B	B	B	A	B	B	A	A	A	A	B	B	A	A	A	B	A	B	A	A	B	A	B	B	A	B	A	A	A	B	H	A	A	B	H	A	A	A	A	A	B	A	A	A
5H-2	SCRI_RS_9455	0	A	A	B	B	B	B	A	B	B	A	A	A	A	B	B	A	A	A	B	A	B	A	A	B	A	B	B	A	B	A	A	A	B	H	A	A	B	H	A	A	A	A	A	B	A	A	A
5H-2	scssr10148	17.264	A	A	B	A	B	B	A	A	B	A	A	A	A	B	B	B	B	A	A	B	B	-	A	A	B	B	B	A	B	A	A	B	B	A	A	A	B	B	A	A	A	A	A	B	B	A	A
5H-2	BOPA2_12_30833	23.994	A	A	-	B	B	-	A	B	B	A	A	A	A	B	B	B	B	A	B	B	B	B	A	B	B	B	B	-	B	A	H	A	B	H	-	A	B	B	A	A	A	A	A	B	B	A	A
5H-2	SCRI_RS_167592	24.243	A	A	H	B	B	H	A	B	B	A	A	A	A	B	B	B	B	A	B	B	B	B	A	B	B	B	B	A	B	A	H	A	H	H	H	A	B	B	A	A	A	A	A	B	B	A	A
5H-2	BOPA2_12_31217	24.467	A	A	H	B	B	H	A	B	B	A	A	A	A	B	B	B	B	A	B	B	B	B	A	B	B	B	B	-	B	A	H	A	-	H	H	A	B	B	A	A	A	A	A	B	B	A	A
5H-2	SCRI_RS_213086	24.467	A	A	H	B	B	H	A	B	B	A	A	A	A	B	B	B	B	A	B	B	B	B	A	B	B	B	B	-	B	A	H	A	H	H	H	A	B	B	A	A	A	A	A	B	B	A	A
5H-2	BOPA1_6050-1625	25.166	A	A	H	B	B	H	A	B	B	A	A	A	A	B	B	B	B	A	A	B	B	B	A	B	B	B	B	-	B	A	H	A	-	H	H	A	B	B	A	A	A	A	A	B	B	A	A
5H-2	SCRI_RS_168534	25.4	A	A	H	B	B	H	A	B	B	A	A	A	A	B	B	B	B	A	A	B	B	B	A	B	B	B	B	A	B	A	H	B	H	H	H	A	B	B	A	A	A	A	A	B	B	A	A
5H-2	BOPA1_5156-737	29.288	A	A	H	B	B	H	A	B	B	B	A	A	A	B	B	A	A	B	A	B	B	B	A	B	B	B	B	A	B	A	H	B	H	H	A	A	B	B	A	A	A	A	A	A	B	A	A
5H-2	SCRI_RS_149432	29.288	A	A	H	B	B	H	A	B	B	B	A	A	A	B	B	A	A	B	A	B	B	B	A	B	B	B	B	A	B	A	H	B	H	H	A	A	B	B	A	A	A	A	A	A	B	A	A
5H-2	SCRI_RS_166857	29.288	A	A	H	B	B	H	A	B	B	B	A	A	A	B	B	A	A	B	A	B	B	B	A	B	B	B	B	A	B	A	H	B	-	H	A	A	B	B	A	A	A	A	A	A	B	A	A
5H-2	BOPA1_6553-328	29.288	A	A	H	B	B	H	A	B	B	B	A	A	A	B	B	A	A	B	A	B	B	B	A	B	B	B	B	-	B	A	H	B	H	H	A	A	B	B	A	A	A	A	A	A	B	A	A
5H-2	BOPA2_12_30635	29.289	A	A	H	B	B	H	A	B	B	B	A	A	A	B	B	A	A	B	A	B	B	B	A	B	B	B	B	-	B	A	H	B	H	H	A	A	B	B	A	A	A	A	A	A	B	A	A
5H-2	SCRI_RS_222984	29.289	A	A	H	B	B	H	A	B	B	B	A	A	A	B	B	A	A	B	A	B	B	B	A	B	B	B	B	A	B	A	H	B	H	H	A	A	B	B	A	A	A	A	A	A	B	A	A
5H-2	SCRI_RS_133602	39.727	A	A	H	B	A	A	A	B	B	B	A	A	A	B	B	A	A	B	A	B	A	B	A	A	B	B	H	-	B	A	H	B	H	H	A	A	A	B	A	A	A	A	A	A	B	A	A
5H-2	BOPA1_407-259	48.978	A	A	-	B	B	-	A	B	B	A	A	A	A	B	B	B	B	A	B	B	A	B	A	B	B	B	B	H	B	A	H	A	B	H	-	A	A	-	A	A	A	A	A	B	B	A	A
5H-2	SCRI_RS_223157	48.978	A	A	B	B	B	B	A	B	B	A	A	A	A	B	B	B	B	A	B	B	A	B	A	B	B	B	B	H	B	A	H	A	B	H	B	A	A	B	A	A	A	A	A	B	B	A	A
5H-2	SCRI_RS_9182	49.47	A	A	H	B	B	H	A	B	B	A	A	A	A	B	B	B	B	A	B	B	A	B	A	B	B	B	B	A	B	A	H	A	H	H	H	A	A	H	A	A	A	A	A	B	B	A	A
5H-2	SCRI_RS_14089	52.021	A	A	H	B	B	H	A	B	B	A	A	A	A	B	B	B	B	A	B	B	A	B	A	B	B	B	B	A	B	A	H	A	H	H	H	A	B	H	A	A	A	A	A	B	B	A	A
5H-2	SCRI_RS_189650	53.149	A	A	H	B	B	H	A	B	B	A	A	A	A	B	B	B	B	A	B	B	A	B	A	B	B	B	B	-	B	A	H	A	H	H	H	A	B	-	A	A	A	A	A	B	B	A	A
5H-2	SCRI_RS_197532	54.981	A	A	H	B	B	H	A	B	B	B	A	A	A	B	B	B	B	A	A	B	A	B	A	B	B	B	B	A	B	A	H	B	H	H	H	A	B	-	A	A	A	A	A	B	B	A	A
5H-2	SCRI_RS_157238	55.206	A	A	H	B	B	H	A	B	B	A	A	A	A	B	B	B	B	A	A	B	A	B	A	B	B	B	B	A	B	A	H	B	H	H	H	A	B	H	A	A	A	A	A	B	B	A	A
5H-2	BOPA2_12_31050	58.5	A	A	B	B	B	H	A	B	B	A	A	A	A	B	B	B	B	A	B	B	A	B	A	B	A	B	B	A	B	A	H	A	H	H	H	A	B	H	A	A	A	A	A	B	A	A	A
5H-2	SCRI_RS_157026	58.5	A	A	B	B	B	H	A	B	B	A	A	A	A	B	B	B	B	A	B	B	A	B	A	B	A	B	B	A	B	A	H	A	H	H	-	A	B	H	A	A	A	A	A	B	A	A	A
5H-2	SCRI_RS_234223	58.739	A	A	B	B	B	-	A	B	B	A	A	A	A	B	B	B	B	A	B	B	A	B	A	B	A	B	B	A	B	A	H	A	-	H	A	A	B	H	A	A	A	A	A	B	A	A	A
5H-2	BOPA1_1198-537	58.978	A	A	B	B	B	H	A	B	B	A	A	A	A	B	B	B	B	A	B	B	A	B	A	B	A	B	B	-	B	A	H	A	B	H	H	A	B	H	A	A	A	A	A	B	A	A	A
5H-2	BK_04	58.978	A	A	B	B	B	H	A	B	B	A	A	A	A	B	B	B	B	A	B	B	A	B	A	B	A	B	B	A	B	A	H	A	-	H	H	A	B	H	A	A	A	A	A	B	A	A	A
5H-2	SCRI_RS_198008	60.88	A	A	B	B	B	H	A	B	B	A	A	A	A	B	B	B	B	A	B	B	A	B	A	B	A	B	B	-	B	B	H	A	B	H	H	A	B	H	A	A	A	A	A	B	A	A	A
5H-2	BOPA1_4686-1281	61.116	A	A	B	B	B	B	A	B	B	A	A	A	A	B	B	B	B	A	B	B	A	B	A	B	A	B	B	-	B	B	H	A	B	H	H	A	B	H	A	A	A	A	A	B	A	A	A
5H-2	BOPA2_12_30580	65.253	A	A	B	B	B	H	A	B	B	A	A	A	A	B	B	B	B	A	B	B	B	B	A	B	A	B	B	-	B	B	H	A	B	H	H	A	B	B	A	A	A	A	A	B	A	A	A
5H-2	SCRI_RS_235092	75.984	B	A	A	B	B	B	A	B	B	A	-	A	A	B	B	B	B	A	B	B	B	A	A	B	A	B	B	A	B	B	H	A	A	A	H	A	B	H	A	A	B	A	A	A	A	A	A
5H-2	SCRI_RS_146309	75.984	B	A	A	B	B	B	A	B	B	A	B	A	A	B	B	B	B	A	B	B	B	A	A	B	A	B	B	A	B	B	H	A	A	A	H	A	B	H	A	A	B	A	A	A	A	A	A
5H-2	SCRI_RS_205722	75.984	B	A	A	B	B	B	A	B	B	A	B	A	A	B	B	B	B	A	B	B	B	A	A	B	A	B	B	A	B	B	H	A	A	A	-	A	B	H	A	A	B	A	A	A	A	A	A
5H-2	BOPA1_11470-478	75.984	B	A	A	B	B	B	A	B	B	A	B	A	A	B	B	B	B	A	B	B	B	A	A	B	A	B	B	A	B	B	H	A	A	A	H	A	B	H	A	A	B	A	A	A	A	A	A
5H-2	SCRI_RS_189174	76.207	B	A	A	B	B	B	A	B	B	A	-	A	A	B	B	B	B	A	B	B	B	A	A	B	A	B	B	A	B	B	H	A	A	A	H	A	B	B	A	A	B	A	A	A	A	A	A
5H-2	BOPA1_2223-1688	77.614	B	A	A	B	B	B	A	B	B	A	B	A	A	B	B	B	B	A	B	B	B	A	A	B	A	B	B	A	B	B	B	A	A	A	H	A	B	B	A	A	B	A	A	A	A	A	A
5H-2	SCRI_RS_204570	85.076	B	A	A	B	B	B	A	B	B	A	B	A	A	B	B	B	B	A	B	B	A	A	A	B	A	B	B	A	A	B	B	A	A	A	H	A	A	B	A	A	B	A	A	A	A	A	A
5H-2	SCRI_RS_194030	86.507	B	A	A	B	B	B	A	B	B	A	-	A	A	B	B	B	B	A	B	B	A	A	A	B	A	B	B	A	A	B	B	A	A	A	H	A	A	B	B	A	B	A	B	A	A	B	A
5H-2	BOPA2_12_30577	104.515	A	A	A	B	B	H	A	B	B	A	B	A	A	B	A	B	B	A	A	B	A	B	A	A	A	A	B	A	A	B	B	A	A	A	A	A	A	A	A	A	A	A	H	A	A	A	A
5H-2	BOPA1_5219-773	106.06	B	A	A	B	B	H	A	B	A	A	B	A	A	B	A	B	B	A	A	B	A	B	A	A	A	A	B	A	A	B	B	A	A	A	A	A	A	A	A	A	A	A	H	A	A	H	A
5H-2	BOPA2_12_30769	106.311	B	A	A	B	B	-	A	B	A	A	B	A	A	B	A	B	B	A	A	B	A	B	A	A	A	A	B	A	A	B	B	A	A	A	A	A	A	H	A	A	A	A	H	A	A	H	A
5H-2	SCRI_RS_207299	106.56	B	A	A	B	B	H	A	B	A	A	B	A	A	B	A	B	B	A	A	B	A	B	A	A	A	A	B	A	A	B	B	A	A	A	A	A	A	H	A	A	A	A	H	A	A	B	A
5H-2	BOPA1_10386-329	106.807	B	A	A	B	B	H	A	B	A	A	B	A	A	B	A	B	B	A	A	B	A	B	A	A	A	A	B	A	A	B	B	A	A	A	A	A	A	H	A	A	A	A	H	A	A	B	A
5H-2	SCRI_RS_202800	107.058	B	A	A	B	B	H	A	B	A	A	B	A	A	B	A	B	B	A	A	B	A	B	A	A	A	A	B	A	A	B	B	A	A	A	A	A	A	A	A	A	A	A	H	A	A	B	A
5H-2	SCRI_RS_13914	113.001	B	A	A	B	B	A	A	B	A	A	B	A	A	B	A	B	B	A	A	B	A	B	A	B	A	A	B	A	A	B	B	A	A	A	A	A	B	A	A	A	A	A	H	A	A	B	A
5H-2	BOPA1_4103-1386	119.526	B	A	A	B	B	B	A	B	H	A	B	A	A	B	A	B	B	A	B	B	A	A	A	B	A	B	B	A	A	B	B	A	A	A	H	A	B	H	A	A	A	A	A	A	A	B	A
5H-2	SCRI_RS_207260	119.768	B	A	A	B	B	B	A	B	H	A	B	A	A	B	A	B	B	A	B	B	A	A	A	B	A	B	B	A	A	B	B	A	A	A	H	A	B	H	A	A	A	A	A	A	A	B	A
5H-2	BOPA1_585-342	122.773	B	A	A	B	B	B	A	B	H	A	B	A	A	B	A	B	B	A	B	B	B	A	A	B	A	B	B	A	A	B	B	A	A	A	H	A	B	H	A	A	A	A	A	A	A	B	A
5H-2	BOPA1_552-188	123.023	B	A	A	B	B	B	A	B	H	A	B	A	A	B	A	B	B	A	B	B	B	A	A	B	A	B	B	A	A	B	B	A	A	A	H	A	B	H	A	A	A	A	A	A	A	B	A
5H-2	SCRI_RS_169845	124.318	B	A	A	B	B	B	A	B	H	A	B	A	A	B	A	B	B	A	B	B	B	A	A	B	A	B	B	A	A	B	B	A	A	A	H	A	B	A	A	A	A	A	A	A	A	B	A
5H-2	SCRI_RS_173687	124.791	B	A	A	B	B	B	A	B	H	A	B	A	A	B	A	B	B	A	B	B	B	A	A	B	A	B	B	A	A	B	B	A	A	A	H	A	B	A	A	A	A	A	H	A	A	B	A
5H-2	BOPA2_12_21135	125.254	B	A	A	B	B	A	A	B	H	A	B	A	A	B	A	B	B	A	B	B	B	A	A	B	A	B	B	A	A	B	B	A	A	A	H	A	B	H	A	A	A	A	H	A	A	B	A
5H-2	BOPA1_6736-452	125.254	B	A	A	B	B	A	A	B	H	A	B	A	A	B	A	B	B	A	B	B	B	A	A	B	A	B	B	A	A	B	B	A	A	A	H	A	B	H	A	A	A	A	H	A	A	B	A
5H-2	BOPA1_2244-3247	125.949	B	A	A	B	B	A	A	B	H	A	B	A	A	B	A	B	B	A	A	B	B	A	A	B	A	B	B	A	A	B	B	A	A	A	H	A	B	H	A	A	A	A	H	A	A	B	A
5H-2	SCRI_RS_235652	126.672	B	A	A	B	B	A	A	B	A	A	B	A	A	B	A	B	B	A	A	B	B	A	A	B	A	B	B	A	A	B	B	A	A	A	A	A	B	H	A	A	A	A	H	A	A	B	A
5H-2	SCRI_RS_160831	127.651	B	A	A	B	B	A	A	B	A	A	B	A	A	B	A	B	B	A	A	B	B	A	A	B	A	B	B	A	A	B	B	A	A	A	A	A	B	A	A	A	A	A	H	A	A	B	A
5H-2	SCRI_RS_210006	129.941	B	A	A	B	B	A	A	B	A	A	B	A	A	B	A	B	B	A	A	B	B	B	A	B	A	A	B	A	A	B	B	A	A	A	A	A	B	H	A	A	A	A	H	A	A	B	A
5H-2	SCRI_RS_145394	132.238	A	A	A	B	B	H	A	B	B	A	B	A	A	B	A	B	B	A	A	B	B	B	A	B	A	A	B	A	A	B	B	A	A	A	A	A	B	H	A	A	A	A	H	A	A	A	A
5H-2	BOPA1_6851-867	133.474	A	A	A	B	B	H	A	B	B	A	B	A	A	B	A	B	B	A	A	B	B	B	A	B	A	A	H	A	A	B	B	A	A	A	A	A	B	H	A	A	A	A	H	A	A	A	A
5H-2	SCRI_RS_207382	141.08	A	A	A	H	A	A	A	B	B	B	B	B	A	B	A	B	B	A	A	A	B	B	A	B	B	A	H	A	A	A	B	A	A	A	B	A	B	H	A	A	A	A	H	A	A	A	A
5H-2	SCRI_RS_165349	141.08	A	A	A	H	A	A	A	B	B	B	B	B	A	B	A	B	B	A	A	A	B	B	A	B	B	A	H	A	A	A	B	A	A	A	B	A	B	H	A	A	A	A	H	A	A	A	A
5H-2	BOPA2_12_30958	141.08	A	A	A	H	A	A	A	B	B	B	B	B	A	B	A	B	B	A	A	A	B	B	A	B	B	A	H	A	A	A	B	A	A	A	B	A	B	H	A	A	A	A	H	A	A	A	A
5H-2	SCRI_RS_112000	141.306	A	A	A	H	A	A	A	B	B	B	B	B	A	B	A	B	B	A	A	A	B	B	A	B	B	A	H	A	A	A	B	A	A	A	B	A	B	A	A	A	A	A	H	A	A	A	A
5H-2	GMS001	146.139	A	A	A	B	A	A	A	B	B	A	B	B	A	A	A	B	B	A	A	A	B	B	A	B	B	A	B	A	B	A	B	A	A	A	A	A	B	A	B	A	A	A	A	A	A	A	A
6H	SCRI_RS_153023	0	B	B	H	A	A	A	A	B	B	A	B	A	B	B	B	A	B	B	B	A	A	A	A	B	A	A	B	B	A	B	A	A	B	A	-	B	B	B	A	A	B	B	B	A	B	A	B
6H	SCRI_RS_194048	4.115	B	B	H	A	A	A	A	B	B	A	B	A	B	B	B	A	B	B	B	A	A	A	A	A	A	A	B	-	A	B	A	A	B	A	H	B	A	B	A	A	B	B	B	A	B	A	B
6H	SCRI_RS_56	4.117	B	B	H	A	A	A	A	B	B	A	B	A	B	B	B	A	B	B	B	A	A	A	A	A	A	A	B	-	A	B	A	A	B	A	H	B	A	B	A	A	B	B	B	A	B	A	B
6H	SCRI_RS_194023	4.461	B	B	H	A	A	A	A	B	B	A	B	A	B	B	B	A	B	B	B	A	A	A	A	A	A	A	B	H	A	B	A	A	B	A	H	B	A	B	A	A	B	B	B	A	B	A	B
6H	SCRI_RS_153928	5.028	B	B	H	A	A	A	A	B	B	A	B	A	B	B	B	A	B	B	B	A	A	A	A	A	A	A	B	H	A	B	A	A	B	A	-	B	A	B	A	A	B	B	B	A	B	A	B
6H	SCRI_RS_168487	5.662	B	B	H	A	A	A	A	B	B	A	B	A	B	B	B	A	B	B	B	A	A	A	A	A	A	A	B	-	A	B	A	A	B	A	B	B	A	B	A	A	B	B	B	A	B	A	B
6H	SCRI_RS_10770	5.662	B	B	H	A	A	A	A	B	B	A	B	A	B	B	B	A	B	B	B	A	A	A	A	A	A	A	B	-	A	B	A	A	B	A	B	B	A	B	A	A	B	B	B	A	B	A	B
6H	SCRI_RS_11640	10.521	A	B	B	A	A	A	A	B	B	B	B	A	B	B	A	A	B	B	B	A	A	A	A	A	A	H	B	B	A	B	A	A	A	A	B	B	A	B	A	A	A	B	-	A	B	A	B
6H	SCRI_RS_62666	16.663	A	B	-	A	A	A	A	-	B	B	B	B	B	B	A	A	B	B	B	A	A	A	A	A	A	B	B	H	A	B	A	A	A	A	B	A	A	B	A	A	A	B	B	A	B	A	B
6H	BOPA1_1066-2110	16.805	A	B	B	A	A	A	A	B	B	B	B	B	B	B	A	A	B	B	B	A	A	A	A	A	A	B	B	H	A	B	A	A	A	A	B	A	A	B	A	A	A	B	B	A	B	A	B
6H	SCRI_RS_207376	17.079	A	B	B	A	A	A	A	B	B	B	B	B	B	B	A	A	B	B	B	A	A	A	A	A	A	B	B	H	A	B	A	A	A	A	B	A	A	B	A	A	A	B	B	A	B	A	B
6H	SCRI_RS_190870	17.079	A	B	B	A	A	A	A	B	B	B	B	B	B	B	A	A	B	B	B	A	A	A	A	A	A	B	B	H	A	B	A	A	A	A	B	A	A	B	A	A	A	B	B	A	B	A	B
6H	SCRI_RS_183580	17.352	A	B	B	A	A	A	A	B	B	B	B	B	B	B	A	A	B	B	B	A	A	A	A	A	A	B	B	H	A	B	A	A	A	A	B	A	A	B	A	A	A	B	B	A	B	A	B
6H	SCRI_RS_213960	19.209	A	B	B	A	A	A	A	B	B	B	B	B	B	B	A	A	B	B	B	A	A	A	A	A	A	B	B	H	A	B	A	A	A	A	A	A	A	A	A	A	A	B	B	A	B	A	B
6H	SCRI_RS_139519	20.549	A	B	B	A	A	A	A	B	B	B	B	B	B	B	A	A	B	B	B	A	A	A	A	A	A	B	B	H	A	B	A	A	A	A	B	A	A	-	A	A	A	B	B	A	B	A	B
6H	SCRI_RS_189122	24.372	A	B	B	A	A	A	A	B	B	B	B	B	B	B	A	A	B	B	B	A	A	A	A	B	A	B	B	H	A	B	A	A	A	A	B	A	B	B	A	A	A	B	B	A	B	A	B
6H	BOPA1_4611-178	41.593	A	A	B	B	B	B	A	B	B	B	A	B	B	B	A	A	B	B	B	A	B	A	A	B	A	B	B	H	A	B	A	A	A	B	A	A	B	A	B	A	A	A	B	A	B	A	B
6H	SCRI_RS_147090	46.787	A	A	-	B	B	B	A	B	B	B	A	B	B	-	A	A	B	B	B	A	B	B	A	B	A	B	B	-	A	B	A	B	A	B	A	A	B	H	B	A	A	A	B	A	B	A	B
6H	BOPA1_7848-441	46.877	A	A	-	B	B	B	A	B	B	B	A	B	B	-	A	A	-	B	B	A	B	B	A	B	A	B	B	-	A	B	A	B	A	B	A	A	B	H	B	A	A	A	B	A	B	A	B
6H	SCRI_RS_186520	46.938	A	A	H	B	B	B	A	B	B	B	A	B	B	-	A	A	H	B	B	A	B	B	A	B	A	B	B	-	A	B	A	B	A	B	A	A	B	H	B	A	A	A	B	A	B	A	B
6H	BOPA1_3164-1386	47.828	A	A	-	B	B	B	A	B	B	B	A	B	A	A	A	A	-	B	B	A	B	B	A	B	A	B	B	A	A	B	A	B	A	B	A	A	B	H	B	A	A	A	B	A	B	A	B
6H	SCRI_RS_162771	55.377	A	A	H	B	B	B	A	B	B	B	A	A	A	A	A	A	H	B	B	A	B	A	A	B	A	B	H	B	A	B	A	B	A	B	A	A	B	A	B	A	A	A	A	A	B	A	B
6H	BOPA1_6964-414	56.224	A	A	A	B	B	B	A	B	B	B	A	A	A	A	A	A	-	B	B	A	B	A	A	B	A	B	H	B	A	B	A	B	A	B	A	A	B	A	B	A	A	A	A	A	B	A	B
6H	SCRI_RS_150028	56.506	A	A	A	B	B	B	A	B	B	B	A	A	A	A	A	A	-	B	B	A	B	A	A	B	A	B	H	B	A	B	A	B	A	B	A	A	B	A	B	A	A	A	A	A	B	A	B
6H	SCRI_RS_102426	63.052	A	A	A	B	B	B	A	B	B	B	A	A	A	A	A	A	-	B	B	A	B	A	A	B	A	B	H	B	A	B	A	B	A	B	A	A	A	A	B	A	A	A	A	A	B	A	B
6H	SCRI_RS_157378	63.329	A	A	A	B	B	B	A	B	B	B	A	A	A	A	A	A	B	B	B	A	B	A	A	B	A	B	H	B	A	B	A	B	A	B	A	A	A	A	B	A	A	A	A	A	B	A	B
6H	BOPA1_5448-298	64.112	A	A	A	B	B	B	A	B	B	B	A	A	A	A	A	A	-	B	B	A	B	A	A	B	A	B	H	B	A	B	A	B	A	B	A	A	A	A	B	A	A	A	A	A	B	A	B
6H	SCRI_RS_168118	64.434	A	A	A	B	B	B	A	B	B	B	A	A	A	A	A	A	H	B	B	A	B	A	A	B	A	B	H	B	A	B	A	B	A	B	A	A	A	A	B	A	A	A	A	A	B	A	B
6H	BOPA1_12210-480	65.553	A	A	H	B	B	B	A	B	B	B	A	A	A	A	A	A	H	B	B	A	B	A	A	B	A	B	H	B	A	B	A	B	A	B	A	A	A	A	B	A	A	A	A	A	B	A	B
6H	BOPA2_12_11455	65.553	A	A	H	B	B	B	A	B	B	B	A	A	A	A	A	A	H	B	B	A	B	A	A	B	A	B	H	B	A	B	A	B	A	B	A	A	A	A	B	A	A	A	A	A	B	A	B
6H	BOPA2_12_30783	65.553	A	A	H	B	B	B	A	B	B	B	A	A	A	A	A	A	H	B	B	A	B	A	A	B	A	B	H	B	A	B	A	B	A	B	A	A	A	A	B	A	A	A	A	A	B	A	B
6H	SCRI_RS_219061	65.553	A	A	-	B	B	B	A	B	B	B	A	A	A	A	A	A	-	B	B	A	B	A	A	B	A	B	H	B	A	B	A	B	A	B	A	A	A	A	B	A	A	A	A	A	B	A	B
6H	SCRI_RS_165352	65.661	A	A	-	B	B	B	A	B	B	B	A	A	A	A	A	A	-	B	B	A	B	A	A	B	A	B	H	B	A	B	A	B	A	B	A	A	A	A	B	A	A	A	A	A	B	A	B
6H	SCRI_RS_196285	65.75	A	A	-	B	B	B	A	B	B	B	A	A	A	A	A	A	-	B	B	A	B	A	A	B	A	B	H	B	A	B	A	B	A	B	A	A	A	A	B	A	A	A	A	A	B	A	B
6H	SCRI_RS_147692	65.811	A	A	-	B	B	B	A	B	B	B	A	A	A	A	A	A	B	B	B	A	B	A	A	B	A	B	H	B	A	B	A	B	A	B	A	A	A	A	B	A	A	A	A	A	B	A	B
6H	SCRI_RS_125560	65.828	A	A	A	B	B	B	A	B	B	B	A	A	A	A	A	A	-	B	B	A	B	A	A	B	A	B	H	B	A	B	A	B	A	B	A	A	A	A	B	A	A	A	A	A	B	A	B
6H	SCRI_RS_205857	65.828	A	A	A	B	B	B	A	B	B	B	A	A	A	A	A	A	-	B	B	A	B	A	A	B	A	B	H	B	A	B	A	B	A	B	A	A	A	A	B	A	A	A	A	A	B	A	B
6H	SCRI_RS_115036	66.659	A	A	A	B	B	B	A	B	B	B	A	A	A	A	A	A	H	B	B	A	B	A	A	B	A	B	H	B	A	B	A	B	A	B	A	A	A	A	B	A	A	A	A	A	B	A	B
6H	SCRI_RS_171247	68.216	A	A	A	B	B	B	A	B	B	B	A	A	A	A	A	A	H	B	B	A	B	A	A	B	A	B	H	B	A	B	A	B	A	B	A	A	A	A	B	A	A	A	A	A	B	B	B
6H	SCRI_RS_155654	68.216	A	A	A	B	B	B	A	B	B	B	A	A	A	A	A	A	H	B	B	A	B	A	A	B	A	B	H	B	A	B	A	B	A	B	A	A	A	A	B	A	A	A	A	A	B	B	B
6H	Bmag0807	74.462	A	A	A	B	B	A	-	B	B	B	A	A	A	A	B	B	B	B	B	A	B	-	-	B	A	B	B	B	A	B	A	B	A	B	B	A	A	A	A	A	A	A	A	A	B	B	B
6H	BOPA1_4445-1911	80.709	A	A	A	B	B	B	A	B	B	B	A	A	A	A	B	A	H	B	B	A	B	A	A	B	A	B	H	A	A	A	A	B	A	B	A	A	A	A	A	A	A	A	A	A	B	B	B
6H	BOPA2_12_30353	81.403	A	A	A	B	B	B	A	B	B	B	A	A	A	A	B	A	H	B	B	H	B	A	A	B	A	B	H	A	A	A	A	B	A	B	A	A	A	H	A	A	A	A	A	A	B	B	B
6H	SCRI_RS_162581	82.095	A	A	A	B	B	B	A	B	B	B	A	A	A	A	B	A	H	B	B	A	B	A	A	B	A	B	H	A	A	A	A	B	A	B	A	A	A	A	A	A	A	A	A	A	B	B	B
6H	SCRI_RS_182367	82.095	A	A	A	B	B	B	A	B	B	B	A	A	A	A	B	A	H	B	B	A	B	A	A	B	A	B	H	A	A	A	A	B	A	B	A	A	A	A	A	A	A	A	A	A	B	B	B
6H	SCRI_RS_182004	82.095	A	A	A	B	B	B	A	B	B	B	A	A	A	A	B	A	H	B	B	A	B	A	A	B	A	B	H	A	A	A	A	B	A	B	A	A	A	A	A	A	A	A	A	A	B	B	B
6H	BOPA1_3379-1037	82.095	A	A	A	B	B	B	A	B	B	B	A	A	A	A	B	A	H	B	B	A	B	A	A	B	A	B	H	-	A	A	A	B	A	B	A	A	A	A	A	A	A	A	A	A	B	B	B
6H	BOPA1_1041-1441	82.095	A	A	A	B	B	B	A	B	B	B	A	A	A	A	B	A	H	B	B	A	B	A	A	B	A	B	H	A	A	A	A	B	A	B	A	A	A	A	A	A	A	A	A	A	B	B	B
6H	SCRI_RS_143259	82.095	A	A	A	B	B	B	A	B	B	B	A	A	A	A	B	A	H	B	B	A	B	A	A	B	A	B	H	-	A	A	A	B	A	B	A	A	A	A	A	A	A	A	A	A	B	B	B
6H	SCRI_RS_238639	82.095	A	A	A	B	B	B	A	B	B	B	A	A	A	A	B	A	H	B	B	A	B	A	A	B	A	B	H	-	A	A	A	B	A	B	A	A	A	A	A	A	A	A	A	A	B	B	B
6H	SCRI_RS_210025	82.095	A	A	A	B	B	B	A	B	B	B	A	A	A	A	B	A	H	B	B	A	B	A	A	B	A	B	H	-	A	A	A	B	A	B	A	A	A	A	A	A	A	A	A	A	B	B	B
6H	SCRI_RS_188949	82.928	A	A	A	B	B	B	A	B	B	B	A	A	A	A	B	A	H	B	B	A	B	A	A	B	A	B	H	-	A	A	A	B	A	B	B	A	A	A	A	A	A	A	A	A	B	B	B
6H	SCRI_RS_151282	82.928	A	A	A	B	B	B	A	B	B	B	A	A	A	A	B	A	H	B	B	A	B	A	A	B	A	B	H	A	A	A	A	B	A	B	B	A	A	A	A	A	A	A	A	A	B	B	B
6H	SCRI_RS_168111	82.928	A	A	A	B	B	B	A	B	B	B	A	A	A	A	B	A	H	B	B	A	B	A	A	B	A	B	H	-	A	A	A	B	A	B	B	A	A	A	A	A	A	A	A	A	B	B	B
6H	SCRI_RS_119674	82.964	A	A	A	B	B	B	A	B	B	B	A	A	A	A	B	A	H	B	B	A	B	A	A	B	A	B	H	-	A	A	A	B	A	B	B	A	A	A	A	A	A	A	A	A	B	B	B
6H	SCRI_RS_168455	82.998	A	A	A	B	B	B	A	B	B	B	A	A	A	A	B	A	H	B	B	A	B	A	A	B	A	B	H	-	A	A	A	B	A	B	B	A	A	A	A	A	A	A	A	A	B	B	B
6H	SCRI_RS_236452	83.029	A	A	A	B	B	B	A	B	B	B	A	A	A	A	B	A	H	B	B	A	B	A	A	B	A	B	H	-	A	A	A	B	A	B	B	A	A	A	A	A	A	A	A	A	B	B	B
6H	BOPA2_12_30658	83.064	A	A	A	B	B	B	A	B	B	B	A	A	A	A	B	A	H	B	B	A	B	A	A	B	A	B	H	A	A	A	A	B	A	B	B	A	A	A	A	A	A	A	A	A	B	B	B
6H	SCRI_RS_200882	83.131	A	A	A	B	B	B	A	B	B	B	A	A	A	A	B	A	H	B	B	A	B	A	A	B	A	B	H	-	A	A	A	B	A	B	B	A	A	A	A	A	A	A	A	A	B	B	B
6H	SCRI_RS_196459	83.2	A	A	A	B	B	B	A	B	B	B	A	A	A	A	B	A	H	B	B	A	B	A	A	B	A	B	H	A	A	A	A	B	A	B	B	A	A	A	A	A	A	A	A	A	B	B	B
6H	SCRI_RS_196458	83.337	A	A	A	B	B	B	A	B	B	B	A	A	A	A	B	A	H	B	B	A	B	A	A	B	A	B	H	A	A	A	A	B	A	B	B	A	A	H	A	A	A	A	A	A	B	B	B
6H	SCRI_RS_120783	83.337	A	A	A	B	B	B	A	B	B	B	A	A	A	A	B	A	H	B	B	A	B	A	A	B	A	B	H	A	A	A	A	B	A	B	B	A	A	H	A	A	A	A	A	A	B	B	B
6H	BOPA2_12_30316	83.337	A	A	A	B	B	B	A	B	B	B	A	A	A	A	B	A	H	B	B	A	B	A	A	B	A	B	H	-	A	A	A	B	A	B	B	A	A	H	A	A	A	A	A	A	B	B	B
6H	BOPA1_3764-666	83.338	A	A	A	B	B	B	A	B	B	B	A	A	A	A	B	A	H	B	B	A	B	A	A	B	A	B	H	-	A	A	A	B	A	B	B	A	A	H	A	A	A	A	A	A	B	B	B
6H	BOPA2_12_30133	84.028	A	A	A	B	B	B	A	B	B	B	A	A	A	A	B	A	H	B	B	A	B	A	A	B	A	B	H	H	A	A	A	B	A	B	B	A	A	A	A	A	A	A	A	A	B	B	B
6H	SCRI_RS_133544	84.113	A	A	A	B	B	B	A	B	B	B	A	A	A	A	B	A	H	B	B	A	B	A	A	B	A	B	H	-	A	A	A	B	A	B	B	A	A	A	A	A	A	A	A	A	B	B	B
6H	SCRI_RS_157299	84.165	A	A	A	B	B	B	A	B	B	B	A	A	A	A	B	A	H	B	B	A	B	A	A	B	A	B	H	A	A	A	A	B	A	B	B	A	A	A	A	A	A	A	A	A	B	B	B
6H	SCRI_RS_239962	84.165	A	A	A	B	B	B	A	B	B	B	A	A	A	A	B	A	H	B	B	A	B	A	A	B	A	B	H	A	A	A	A	B	A	B	B	A	A	A	A	A	A	A	A	A	B	B	B
6H	SCRI_RS_192720	84.301	-	A	A	B	B	B	-	B	B	B	-	-	A	-	B	A	H	B	B	A	B	A	A	B	A	B	H	A	A	A	A	B	A	B	B	A	A	A	A	A	A	A	A	A	B	B	B
6H	SCRI_RS_211299	84.575	A	A	A	B	B	B	A	B	B	B	A	A	A	A	B	A	H	B	B	A	B	A	A	B	A	B	H	A	A	A	A	B	A	B	B	A	A	A	A	A	A	A	A	A	B	B	B
6H	BOPA1_2041-1317	84.986	A	A	A	B	B	B	A	B	B	B	A	A	A	A	B	A	H	H	A	A	B	A	A	B	A	B	H	A	A	A	A	B	A	B	B	A	A	A	A	A	A	A	A	A	B	B	B
6H	BOPA2_12_31433	84.986	A	A	A	B	B	B	A	B	B	B	A	A	A	A	B	A	H	H	A	A	B	A	A	B	A	B	H	A	A	A	A	B	A	B	B	A	A	A	A	A	A	A	A	A	B	B	B
6H	SCRI_RS_146096	84.986	A	A	A	B	B	B	A	B	B	B	A	A	A	A	B	A	H	H	A	A	B	A	A	B	A	B	H	A	A	A	A	B	A	B	B	A	A	A	A	A	A	A	A	A	B	B	B
6H	SCRI_RS_200067	84.986	A	A	A	B	B	B	A	B	B	B	A	A	A	A	B	A	H	H	A	A	B	A	A	B	A	B	H	A	A	A	A	B	A	B	B	A	A	A	A	A	A	A	A	A	B	B	B
6H	SCRI_RS_189254	85.123	A	A	A	B	B	B	A	B	B	B	A	A	A	A	B	A	H	H	A	A	B	A	A	B	A	B	H	-	A	A	A	B	A	B	B	A	A	A	A	A	A	A	A	A	B	B	B
6H	SCRI_RS_239889	85.123	A	A	A	B	B	B	A	B	B	B	A	A	A	A	B	A	H	H	A	A	B	A	A	B	A	B	H	-	A	A	A	B	A	B	B	A	A	A	A	A	A	A	A	A	B	B	B
6H	BOPA2_12_30782	85.396	A	A	A	B	B	B	A	B	B	B	A	A	A	A	B	A	H	H	A	A	B	A	A	B	A	B	H	-	A	A	A	B	A	B	B	A	A	A	A	A	A	A	A	A	B	B	B
6H	SCRI_RS_135049	86.23	A	A	A	B	B	B	A	B	B	B	A	A	A	A	B	A	H	H	A	A	B	A	A	B	A	B	H	A	A	A	A	B	A	B	B	A	A	A	A	A	A	A	A	A	B	B	B
6H	SCRI_RS_131341	86.23	A	A	A	B	B	B	A	B	B	B	A	A	A	A	B	A	H	H	A	A	B	A	A	B	A	B	H	-	A	A	A	B	A	B	B	A	A	A	A	A	A	A	A	A	B	B	B
6H	SCRI_RS_2834	86.23	A	A	A	B	B	B	A	B	B	B	A	A	A	A	B	A	H	H	A	A	B	A	A	B	A	B	H	A	A	A	A	B	A	B	B	A	A	A	A	A	A	A	A	A	B	B	B
6H	BOPA2_12_30473	91.161	A	A	A	B	B	B	A	B	B	B	A	A	A	A	B	A	H	H	A	A	B	A	A	B	A	B	H	A	A	A	A	B	A	B	B	A	B	A	A	A	A	A	A	A	B	B	B
6H	BOPA2_12_30569	91.161	A	A	A	B	B	B	A	B	B	B	A	A	A	A	B	A	H	H	A	A	B	A	A	B	A	B	H	A	A	A	A	B	A	B	B	A	B	A	A	A	A	A	A	A	B	B	B
6H	BOPA1_1009-1089	91.434	A	A	A	B	B	B	A	B	B	B	A	A	A	A	B	A	H	H	A	A	B	A	A	B	A	B	H	-	A	A	A	B	A	B	B	A	B	A	A	A	A	A	A	A	B	B	B
6H	BOPA1_4070-386	91.708	A	A	A	B	B	B	A	B	B	B	A	A	A	A	B	A	H	H	A	A	B	A	A	B	A	B	H	A	A	A	A	B	A	B	B	A	B	A	A	A	A	A	A	A	B	B	B
6H	SCRI_RS_116842	91.981	A	A	A	B	B	B	A	B	B	B	A	A	A	A	B	A	H	H	A	A	B	A	A	B	A	B	H	A	A	A	A	B	A	B	B	A	B	A	A	A	A	A	A	A	B	B	B
6H	BOPA1_ABC08769-1-1-205	91.981	A	A	A	B	B	B	A	B	B	B	A	A	A	A	B	A	H	H	A	A	B	A	A	B	A	B	H	A	A	A	A	B	A	B	B	A	B	A	A	A	A	A	A	A	B	B	B
6H	SCRI_RS_9980	91.981	A	A	A	B	B	B	A	B	B	B	A	A	A	A	B	A	H	H	A	A	B	A	A	B	A	B	H	-	A	A	A	B	A	B	B	A	B	A	A	A	A	A	A	A	B	B	B
6H	SCRI_RS_125353	91.981	A	A	A	B	B	B	A	B	B	B	A	A	A	A	B	A	H	H	A	A	B	A	A	B	A	B	H	A	A	A	A	B	A	B	B	A	B	A	A	A	A	A	A	A	B	B	B
6H	SCRI_RS_232893	91.981	A	A	A	B	B	B	A	B	B	B	A	A	A	A	B	A	H	H	A	A	B	A	A	B	A	B	H	-	A	A	A	B	A	B	B	A	B	A	A	A	A	A	A	A	B	B	B
6H	SCRI_RS_121633	93.101	A	A	A	B	B	B	A	B	B	B	A	A	A	A	B	A	H	B	B	A	B	A	A	B	A	B	H	-	A	A	A	B	A	B	B	A	B	A	A	A	A	A	A	A	B	B	B
6H	BOPA2_12_30186	93.374	A	A	A	B	B	B	A	B	B	B	A	A	A	A	B	A	H	B	B	A	B	A	A	B	A	B	H	A	A	A	A	B	A	B	A	A	B	A	A	A	A	A	A	A	B	B	B
6H	SCRI_RS_228181	93.374	A	A	A	B	B	B	A	B	B	B	A	A	A	A	B	A	H	B	B	A	B	A	A	B	A	B	H	-	A	A	A	B	A	B	A	A	B	A	A	A	A	A	A	A	B	B	B
6H	BOPA1_2702-284	93.511	A	A	A	B	B	B	A	B	B	B	A	A	A	A	B	A	H	B	B	A	B	A	A	B	A	B	H	-	A	A	A	B	A	B	A	A	B	A	A	A	A	A	A	A	B	B	B
6H	BOPA2_12_30317	93.718	A	A	A	B	B	B	A	B	B	B	A	A	A	A	B	A	H	B	B	A	B	A	A	B	A	B	H	A	A	A	A	B	A	B	A	A	B	H	A	A	A	A	A	A	B	B	B
6H	SCRI_RS_147342	93.92	A	A	A	B	B	B	A	B	B	B	A	A	A	A	B	A	H	B	B	A	B	A	A	B	A	B	H	A	A	A	A	B	A	B	A	A	B	H	A	A	A	A	A	A	B	B	B
6H	SCRI_RS_176	94.057	A	A	A	B	B	B	A	B	B	B	A	A	A	A	B	A	H	B	B	A	B	A	A	B	A	B	H	-	A	A	A	B	A	B	A	A	B	H	A	A	A	A	A	A	B	B	B
6H	BOPA1_4191-268	94.057	A	A	A	B	B	B	A	B	B	B	A	A	A	A	B	A	H	B	B	A	B	A	A	B	A	B	H	A	A	A	A	B	A	B	A	A	B	H	A	A	A	A	A	A	B	B	B
6H	SCRI_RS_146235	94.33	A	A	A	B	B	B	A	B	B	B	A	A	A	A	B	A	H	B	B	A	B	A	A	B	A	B	H	-	A	A	A	B	A	B	B	A	B	H	A	A	A	A	A	A	B	B	B
6H	SCRI_RS_128460	94.33	A	A	A	B	B	B	A	B	B	B	A	A	A	A	B	A	H	B	B	A	B	A	A	B	A	B	H	-	A	A	A	B	A	B	B	A	B	H	A	A	A	A	A	A	B	B	B
6H	SCRI_RS_238855	94.33	A	A	A	B	B	B	A	B	B	B	A	A	A	A	B	A	H	B	B	A	B	A	A	B	A	B	H	-	A	A	A	B	A	B	B	A	B	H	A	A	A	A	A	A	B	B	B
6H	BOPA1_3378-619	94.882	A	A	A	B	B	B	A	B	B	B	A	A	A	A	B	A	H	B	B	A	B	A	A	B	A	B	H	-	A	A	A	B	A	B	B	A	B	A	A	A	A	A	A	A	B	B	B
6H	SCRI_RS_140158	95.018	A	A	A	B	B	B	A	B	B	B	A	A	A	A	B	A	H	B	B	A	B	A	A	B	A	B	H	-	A	A	A	B	A	B	B	A	B	A	A	A	A	A	A	A	B	B	B
6H	SCRI_RS_152174	95.71	A	A	A	B	B	B	A	B	B	B	A	A	A	A	B	A	H	H	A	A	B	A	A	B	A	B	H	-	A	A	A	B	A	B	B	A	B	A	A	A	A	A	A	A	B	B	B
6H	BOPA2_12_31092	95.71	A	A	A	B	B	B	A	B	B	B	A	A	A	A	B	A	H	H	A	A	B	A	A	B	A	B	H	-	A	A	A	B	A	B	B	A	B	A	A	A	A	A	A	A	B	B	B
6H	BOPA2_12_10910	95.71	A	A	A	B	B	B	A	B	B	B	A	A	A	A	B	A	H	H	A	A	B	A	A	B	A	B	H	A	A	A	A	B	A	B	B	A	B	A	A	A	A	A	A	A	B	B	B
6H	SCRI_RS_187497	95.846	A	A	A	B	B	B	A	B	B	B	A	A	A	A	B	A	H	H	A	A	B	A	A	B	A	B	H	A	A	A	A	B	A	B	B	A	B	A	A	A	A	A	A	A	B	B	B
6H	BOPA2_12_30510	95.846	A	A	A	B	B	B	A	B	B	B	A	A	A	A	B	A	H	H	A	A	B	A	A	B	A	B	H	-	A	A	A	B	A	B	B	A	B	A	A	A	A	A	A	A	B	B	-
6H	BOPA1_4313-482	98.937	A	A	A	B	B	B	A	B	B	B	A	A	A	A	B	A	H	A	A	A	B	A	A	B	A	B	H	-	A	A	A	B	A	B	B	A	B	A	A	B	A	A	A	A	B	B	B
6H	BOPA1_1914-936	98.937	A	A	A	B	B	B	A	B	B	B	A	A	A	A	B	A	H	A	A	A	B	A	A	B	A	B	H	-	A	A	A	B	A	B	B	A	B	A	A	B	A	A	A	A	B	B	B
6H	BOPA1_8220-1223	98.937	A	A	A	B	B	B	A	B	B	B	A	A	A	A	B	A	H	A	A	A	B	A	A	B	A	B	H	-	A	A	A	B	A	B	B	A	B	A	A	B	A	A	A	A	B	B	B
6H	SCRI_RS_204148	98.937	A	A	A	B	B	B	A	B	B	B	A	A	A	A	B	A	H	A	A	A	B	A	A	B	A	B	H	A	A	A	A	B	A	B	B	A	B	A	A	B	A	A	A	A	B	B	B
6H	BOPA1_11016-603	98.937	A	A	A	B	B	B	A	B	B	B	A	A	A	A	B	A	H	A	A	A	B	A	A	B	A	B	H	A	A	A	A	B	A	B	B	A	B	A	A	B	A	A	A	A	B	B	B
6H	SCRI_RS_167	103.868	A	A	A	B	B	B	A	B	B	B	A	A	A	A	B	A	H	A	A	A	B	A	A	B	A	B	H	A	A	A	A	B	A	B	B	A	A	A	A	B	A	A	A	A	B	B	B
6H	BOPA2_12_31444	104.142	A	A	A	B	B	B	A	B	B	B	A	A	A	A	B	A	H	A	A	A	B	A	A	B	A	B	H	A	A	A	A	B	A	B	B	A	A	A	A	B	A	A	A	A	B	B	B
6H	SCRI_RS_226342	104.15	A	A	A	B	B	B	A	B	B	B	A	A	A	A	B	A	H	A	A	A	B	A	A	B	A	B	H	-	A	A	A	B	A	B	B	A	A	A	A	B	A	A	A	A	B	B	B
6H	BOPA2_12_30804	104.195	A	A	A	B	B	B	A	B	B	B	A	A	A	A	B	A	H	A	A	A	B	A	A	B	A	B	H	-	A	A	A	B	A	B	B	A	A	A	A	B	A	A	A	A	B	B	B
6H	SCRI_RS_237661	104.3	A	A	A	B	B	B	A	B	B	B	A	A	A	A	B	A	H	A	A	A	B	A	A	B	A	B	H	H	A	A	A	B	A	B	B	A	A	A	A	B	A	A	A	A	B	B	B
6H	SCRI_RS_187114	104.39	A	A	A	B	B	B	A	B	B	B	A	A	A	A	B	A	H	A	A	A	B	A	A	B	A	B	H	-	A	A	A	B	A	B	B	A	A	A	A	B	A	A	A	A	B	B	B
6H	SCRI_RS_4697	104.494	A	A	A	B	B	B	A	B	B	B	A	A	A	A	B	A	H	A	A	A	B	A	A	B	A	B	H	A	A	A	A	B	A	B	B	A	A	A	A	B	A	A	A	A	B	B	B
6H	BOPA2_12_10758	104.643	A	A	A	B	B	B	A	B	B	B	A	A	A	A	B	A	H	A	A	A	B	A	A	B	A	B	H	A	A	A	A	B	A	B	B	A	A	A	A	B	A	A	A	A	B	B	B
6H	SCRI_RS_154772	104.955	A	A	A	B	B	B	A	B	B	B	A	A	A	A	B	A	H	A	A	A	B	A	A	B	A	B	-	A	A	A	A	B	A	B	B	A	A	A	A	B	A	A	A	A	B	B	B
6H	SCRI_RS_169672	104.961	A	A	A	B	B	B	A	B	B	B	A	A	A	A	B	A	H	A	A	A	B	A	A	B	A	B	-	A	A	A	A	B	A	B	B	A	A	A	A	B	A	A	A	A	B	B	B
6H	SCRI_RS_232544	105.097	A	A	A	B	B	B	A	B	B	B	A	A	A	A	B	A	H	A	A	A	B	A	A	B	A	B	H	-	A	A	A	B	A	B	B	A	A	A	A	B	A	A	A	A	B	B	B
6H	SCRI_RS_143492	105.233	A	A	A	B	B	B	A	B	B	B	A	A	A	A	B	A	H	A	A	A	B	A	A	B	A	B	H	-	A	A	A	B	A	B	B	A	A	A	A	B	A	A	A	A	B	B	B
6H	SCRI_RS_209993	105.233	A	A	A	B	B	B	A	B	B	B	A	A	A	A	B	A	H	A	A	A	B	A	A	B	A	B	H	A	A	A	A	B	A	B	B	A	A	A	A	B	A	A	A	A	B	B	B
6H	SCRI_RS_226330	105.233	A	A	A	B	B	B	A	B	B	B	A	A	A	A	B	A	H	A	A	A	B	A	A	B	A	B	H	A	A	A	A	B	A	B	B	A	A	A	A	B	A	A	A	A	B	B	B
6H	SCRI_RS_206731	105.645	A	A	A	B	B	B	A	B	B	B	A	A	A	A	B	A	H	A	A	A	B	A	A	B	A	B	H	A	A	A	A	B	A	B	B	A	A	A	A	B	A	A	A	A	B	B	B
6H	SCRI_RS_211289	105.645	A	A	A	B	B	B	A	B	B	B	A	A	A	A	B	A	H	A	A	A	B	A	A	B	A	B	H	A	A	A	A	B	A	B	B	A	A	A	A	B	A	A	A	A	B	B	B
6H	BOPA1_832-1040	105.927	A	A	A	B	B	B	A	B	B	B	A	A	A	A	B	A	B	A	A	A	B	A	A	B	A	B	H	-	A	A	A	B	A	B	B	A	A	A	A	B	A	A	A	A	B	B	B
6H	SCRI_RS_116605	111.375	A	A	A	B	B	B	A	B	B	B	A	B	B	A	B	B	B	B	B	A	B	A	A	B	A	B	H	-	A	A	A	B	A	B	B	A	A	A	B	B	A	A	A	A	B	B	A
6H	SCRI_RS_219632	111.658	A	A	A	B	B	B	A	B	B	B	A	B	B	A	B	B	B	B	B	A	B	A	A	B	A	B	H	H	A	A	A	B	A	B	B	A	A	A	B	B	A	A	A	A	B	B	A
6H	SCRI_RS_209210	113.091	A	A	A	A	B	B	A	B	B	B	A	B	B	A	B	B	B	B	B	A	B	A	A	B	B	B	H	H	A	A	A	B	A	B	B	A	A	A	B	B	A	A	A	A	B	B	A
6H	SCRI_RS_149556	113.365	A	A	A	A	B	B	A	B	B	B	A	B	B	A	B	B	B	B	B	A	B	A	A	B	B	B	H	H	A	A	A	B	A	B	B	A	A	A	B	B	A	A	A	A	B	B	A
6H	SCRI_RS_5787	113.388	A	A	A	A	B	B	A	B	B	B	A	B	B	A	B	B	B	B	B	A	B	A	A	B	B	B	H	-	A	A	A	B	A	B	B	A	A	A	B	B	A	A	A	A	B	B	A
6H	SCRI_RS_140123	113.915	A	A	A	A	B	B	A	B	B	B	A	B	B	A	B	B	B	B	B	A	B	A	A	B	B	B	H	A	A	A	A	B	A	B	B	A	A	A	B	B	A	A	A	A	B	B	A
6H	SCRI_RS_3016	114.055	A	A	A	A	B	B	A	B	B	B	A	B	B	A	B	B	B	B	B	A	B	A	A	B	B	B	H	-	A	A	A	B	A	B	B	A	A	A	B	B	A	A	A	A	B	B	A
6H	SCRI_RS_133948	114.332	A	A	A	A	B	B	A	B	B	B	A	B	B	A	B	B	B	B	B	A	B	A	A	B	B	B	H	A	A	A	A	B	A	B	B	A	A	A	B	B	A	A	A	A	B	B	A
6H	BOPA1_2026-302	118.866	A	A	A	A	B	B	A	B	B	B	A	B	B	A	B	B	B	B	B	A	B	A	A	B	B	B	H	-	A	A	A	B	A	B	B	A	B	A	B	B	A	A	A	A	B	B	A
6H	BOPA1_5554-1971	120.572	A	A	A	B	B	B	A	B	B	B	A	B	B	A	B	B	B	B	B	A	B	A	A	B	A	B	H	A	A	A	A	B	A	B	B	A	B	A	B	B	A	A	A	A	B	B	A
6H	BOPA1_6205-683	120.968	A	A	A	B	B	B	A	B	B	B	A	B	B	A	B	A	B	B	B	A	B	A	A	B	A	B	H	A	A	A	A	B	A	B	B	A	B	A	B	B	A	A	A	A	B	B	A
6H	BOPA1_8005-914	121.168	A	A	A	B	B	B	A	B	B	B	A	B	B	A	B	A	B	B	B	A	B	A	A	B	A	B	H	-	A	A	A	B	A	B	B	A	B	A	B	B	A	A	A	A	B	B	A
6H	BOPA1_7370-818	121.168	A	A	A	B	B	B	A	B	B	B	A	B	B	A	B	A	B	B	B	A	B	A	A	B	A	B	H	-	A	A	A	B	A	B	B	A	B	A	B	B	A	A	A	A	B	B	A
6H	BOPA2_12_11475	121.72	A	A	A	B	B	B	A	B	B	B	A	B	B	A	B	A	B	A	A	A	B	A	A	B	A	B	H	A	A	A	A	B	A	B	B	A	B	A	B	B	A	A	A	A	B	B	A
6H	BOPA1_8048-952	121.72	A	A	A	B	B	B	A	B	B	B	A	B	B	A	B	A	B	A	A	A	B	A	A	B	A	B	H	A	A	A	A	B	A	B	B	A	B	A	B	B	A	A	A	A	B	B	A
6H	BOPA1_ConsensusGBS0369-1	121.72	A	A	A	B	B	B	A	B	B	B	A	B	B	A	B	A	B	A	A	A	B	A	A	B	A	B	H	A	A	A	A	B	A	B	B	A	B	A	B	B	A	A	A	A	B	B	A
6H	SCRI_RS_205595	121.72	A	A	A	B	B	B	A	B	B	B	A	B	B	A	B	A	B	A	A	A	B	A	A	B	A	B	H	-	A	A	A	B	A	B	B	A	B	A	B	B	A	A	A	A	B	B	A
6H	SCRI_RS_152841	122.271	A	A	A	B	B	B	A	B	B	B	A	B	B	A	B	A	B	B	B	A	B	A	A	B	A	B	H	-	A	A	A	B	A	B	B	A	B	A	B	B	A	A	A	A	B	B	A
6H	BOPA1_4203-1210	124.407	A	A	A	A	B	B	A	B	B	B	A	B	B	A	B	B	B	B	B	A	B	A	A	B	B	B	H	A	A	A	A	B	A	B	B	A	B	A	B	B	A	A	A	A	B	B	A
6H	BOPA1_1565-514	124.701	A	A	A	A	B	B	A	B	B	B	A	B	B	A	B	B	B	B	B	A	B	A	A	B	B	B	H	A	A	A	A	B	A	B	B	A	B	A	B	B	A	A	A	A	B	B	A
6H	SCRI_RS_126705	125.331	A	A	A	A	B	B	A	B	B	B	A	B	A	A	B	B	B	B	B	A	B	A	A	B	B	B	H	-	A	A	A	B	A	B	B	A	B	A	B	B	A	A	A	A	B	B	A
6H	BOPA1_7706-924	125.81	A	A	A	A	B	B	A	B	B	B	A	B	A	A	B	B	B	B	B	A	B	A	A	B	B	B	H	A	A	A	A	A	A	B	B	A	B	A	B	B	A	A	A	A	B	B	A
6H	SCRI_RS_124856	125.81	A	A	A	A	B	B	A	B	B	B	A	B	A	A	B	B	B	B	B	A	B	A	A	B	B	B	H	-	A	A	A	A	A	B	B	A	B	A	B	B	A	A	A	A	B	B	A
6H	BOPA1_4447-231	125.81	A	A	A	A	B	B	A	B	B	B	A	B	A	A	B	B	B	B	B	A	B	A	A	B	B	B	H	-	A	A	A	A	A	B	B	A	B	A	B	B	A	A	A	A	B	B	A
6H	SCRI_RS_175370	125.814	A	A	A	A	B	B	A	B	B	B	A	B	A	A	B	B	B	B	B	A	B	A	A	B	B	B	H	A	A	A	A	A	A	B	B	A	B	A	B	B	A	A	A	A	B	B	A
6H	BOPA2_12_31250	126.222	A	A	A	A	B	B	A	B	B	B	A	B	A	A	B	B	B	B	B	A	B	A	A	B	B	B	H	A	A	A	A	A	A	B	B	A	B	A	B	B	A	A	A	A	B	B	A
6H	SCRI_RS_225193	126.495	A	A	A	A	B	B	A	B	B	B	A	B	A	A	B	B	B	B	B	A	B	A	A	B	B	B	-	A	A	A	A	A	A	B	B	A	B	A	B	B	A	A	A	A	B	B	A
6H	SCRI_RS_8401	127.329	A	A	A	A	B	B	A	B	B	B	A	B	A	A	B	B	H	B	B	A	B	A	A	B	B	B	H	A	A	A	A	A	A	B	B	A	B	A	B	B	A	A	A	A	B	B	A
6H	SCRI_RS_137215	127.399	A	A	A	A	B	B	A	B	B	B	A	B	A	A	B	B	H	B	B	A	B	A	A	B	B	B	H	A	A	A	A	A	A	B	B	A	B	A	B	B	A	A	A	A	B	B	A
6H	BOPA1_2294-573	127.504	A	A	A	A	B	B	A	B	B	B	A	B	A	A	B	B	H	B	B	A	B	A	A	B	B	B	H	-	A	A	A	A	A	B	B	A	B	A	B	B	A	A	A	A	B	B	A
6H	SCRI_RS_16773	127.876	A	A	A	A	B	B	A	B	B	B	A	B	A	A	B	B	H	B	B	A	B	A	A	B	B	B	H	-	A	A	A	A	A	B	B	A	B	A	B	B	A	A	A	A	B	B	A
6H	BOPA2_12_31088	127.876	A	A	A	A	B	B	A	B	B	B	A	B	A	A	B	B	H	B	B	A	B	A	A	B	B	B	H	-	A	A	A	A	A	B	B	A	B	A	B	B	A	A	A	A	B	B	A
6H	BOPA2_12_30908	128.016	A	A	A	A	B	B	A	B	B	B	A	B	A	A	-	B	B	B	B	A	B	A	A	B	B	B	H	A	A	A	A	A	A	B	B	A	B	A	B	B	A	A	A	A	B	B	A
6H	BOPA1_3436-354	144.249	A	A	A	A	A	A	A	A	A	B	A	A	A	A	A	B	B	A	A	A	B	A	A	B	B	A	A	A	A	A	A	A	A	A	B	A	B	A	B	B	A	A	A	A	B	A	A
6H	BOPA2_12_31289	144.249	A	A	A	A	A	A	A	A	A	B	A	A	A	A	A	B	B	A	A	A	B	A	A	B	B	A	A	A	A	A	A	A	A	A	B	A	B	A	B	B	A	A	A	A	B	A	A
6H	SCRI_RS_9620	144.299	A	A	A	A	A	A	A	A	A	B	A	A	A	A	A	B	B	A	A	A	B	A	A	B	B	A	A	A	A	A	A	A	A	A	B	A	B	A	B	B	A	A	A	A	B	A	A
6H	BOPA1_3048-1349	144.395	A	A	A	A	A	A	A	A	A	B	A	A	A	A	A	B	B	A	A	A	B	A	A	B	B	A	A	A	A	A	A	A	A	A	B	A	B	A	B	B	A	A	A	A	B	A	A
6H	SCRI_RS_133	148.635	A	A	A	A	A	A	A	A	A	B	A	A	A	A	A	B	H	A	A	A	B	A	A	B	B	A	A	A	A	A	A	A	A	A	B	A	B	A	B	B	A	A	A	A	B	A	A
6H	SCRI_RS_220821	148.771	A	A	A	A	A	A	A	A	A	B	A	A	A	A	A	B	H	A	A	A	B	A	A	B	B	A	A	A	A	A	A	A	A	A	B	A	B	H	B	B	A	A	A	A	B	A	A
6H	BOPA1_7361-937	148.771	A	A	A	A	A	A	A	A	A	B	A	A	A	A	A	B	H	A	A	A	B	A	A	B	B	A	A	A	A	A	A	A	A	A	B	A	B	H	B	B	A	A	A	A	B	A	A
6H	SCRI_RS_81903	163.902	A	A	A	A	B	H	A	B	B	B	A	B	A	A	B	B	H	B	B	A	B	A	A	B	B	B	H	A	A	A	A	A	A	B	B	A	B	A	B	B	A	A	A	A	B	B	A
6H	SCRI_RS_221951	164.041	A	A	A	A	B	H	A	B	B	B	A	B	A	A	B	B	H	B	B	A	B	A	A	B	B	B	H	A	A	A	A	A	A	B	B	A	B	A	B	B	A	A	A	A	B	B	A
6H	BOPA1_4454-1080	164.304	A	A	A	A	B	H	A	B	B	B	A	B	A	A	B	B	H	B	B	A	B	A	A	B	B	B	H	A	A	A	A	A	A	B	B	A	B	A	B	B	A	A	A	A	B	B	A
6H	SCRI_RS_172605	164.311	A	A	A	A	B	H	A	B	B	B	A	B	A	A	B	B	H	B	B	A	B	A	A	B	B	B	H	-	A	A	A	A	A	B	B	A	B	A	B	B	A	A	A	A	B	B	A
6H	SCRI_RS_150951	164.315	A	A	A	A	B	H	A	B	B	B	A	B	A	A	B	B	H	B	B	A	B	A	A	B	B	B	H	A	A	A	A	A	A	B	B	A	B	A	B	B	A	A	A	A	B	B	A
6H	SCRI_RS_171096	164.315	A	A	A	A	B	H	A	B	B	B	A	B	A	A	B	B	H	B	B	A	B	A	A	B	B	B	H	-	A	A	A	A	A	B	B	A	B	A	B	B	A	A	A	A	B	B	A
6H	SCRI_RS_173878	165.05	A	A	A	A	B	H	A	B	B	B	A	B	A	A	B	B	H	B	B	A	B	A	A	B	B	B	H	A	A	A	A	A	A	B	B	A	B	H	B	B	A	A	A	A	B	B	A
6H	SCRI_RS_137870	166.556	A	A	A	A	B	H	A	B	B	B	A	B	A	A	B	B	A	B	B	A	B	A	A	B	B	B	A	-	A	A	A	A	A	B	B	A	B	H	B	B	A	A	A	A	B	B	A
6H	SCRI_RS_13815	166.843	A	A	A	A	B	H	A	B	B	B	A	B	A	A	B	B	A	B	B	A	B	A	A	B	B	B	A	A	A	A	A	A	A	B	B	A	B	H	B	B	A	A	A	A	B	B	A
6H	SCRI_RS_164341	167.819	A	A	A	A	B	H	A	B	B	B	A	B	A	A	B	B	A	B	B	A	B	A	A	B	B	B	A	A	A	A	A	A	A	B	B	A	B	A	B	B	A	A	A	A	B	B	A
6H	SCRI_RS_207284	171.725	A	A	A	A	B	H	A	B	B	B	A	B	A	B	B	B	A	B	B	A	B	A	A	B	B	B	A	-	A	A	A	A	A	B	B	A	B	A	B	B	A	A	A	A	B	B	A
6H	BOPA1_ConsensusGBS0239-5	171.861	A	A	A	A	B	H	A	B	B	B	A	B	A	B	B	B	A	B	B	A	B	A	A	B	B	B	A	A	A	A	A	A	A	B	B	A	B	H	B	B	A	A	A	A	B	B	A
6H	SCRI_RS_206976	171.998	A	A	A	A	B	H	A	B	B	B	A	B	A	B	B	B	A	B	B	A	B	A	A	B	B	B	A	A	A	A	A	A	A	B	B	A	B	A	B	B	A	A	A	A	B	B	A
6H	SCRI_RS_12874	173.253	A	A	A	A	B	H	A	B	B	B	A	B	A	B	B	B	A	B	B	A	B	A	A	B	B	B	A	-	A	A	A	A	A	B	B	A	B	A	B	B	A	A	A	A	B	B	A
6H	BOPA1_3987-1078	174.676	A	A	A	A	B	H	A	B	B	B	A	B	A	B	B	B	A	B	B	A	B	A	A	B	B	B	A	-	A	A	A	A	A	B	B	A	B	H	B	B	A	A	A	A	B	B	A
6H	SCRI_RS_139297	178.587	A	A	A	A	B	H	A	B	B	B	A	B	A	B	B	B	A	B	B	A	A	A	A	A	B	B	A	A	A	A	A	A	A	B	B	A	A	H	B	B	A	A	A	A	B	B	A
6H	BOPA2_12_30698	183.525	B	A	A	A	A	H	A	B	B	B	A	B	A	B	B	B	A	B	B	A	A	B	A	A	B	B	A	B	A	A	A	A	A	B	B	A	A	H	B	B	A	B	A	A	B	B	A
6H	SCRI_RS_159441	185.23	B	A	A	A	A	H	A	B	B	B	A	B	A	B	B	B	A	B	B	A	B	B	A	A	B	B	A	B	A	B	A	A	A	B	B	A	B	A	B	B	A	B	A	A	B	B	A
6H	BOPA1_1969-1322	185.396	B	A	A	A	A	H	A	B	B	B	A	B	A	B	B	B	A	B	B	A	B	B	A	A	B	B	A	-	A	B	A	A	A	B	B	A	B	A	B	B	A	B	A	A	B	B	A
6H	SCRI_RS_175709	185.917	B	A	A	A	A	A	A	B	B	B	A	B	A	B	B	B	A	B	B	A	B	B	A	A	B	B	A	-	A	B	A	A	A	B	B	A	B	A	B	B	A	B	A	A	B	B	A
6H	SCRI_RS_169374	186.609	B	A	A	A	A	A	A	B	B	B	A	B	A	B	B	B	A	B	B	A	B	B	A	A	B	B	A	B	A	B	A	A	A	B	B	A	B	A	B	B	A	B	A	A	B	B	A
6H	BOPA2_12_30626	189.547	B	A	A	A	A	A	A	B	B	B	A	B	A	B	B	B	A	B	B	A	B	B	A	B	B	B	A	B	A	B	A	A	A	B	B	A	B	H	B	B	A	B	A	A	B	B	A
6H	BOPA1_2968-1066	191.104	B	A	A	A	A	H	A	B	B	B	A	B	A	B	B	B	A	B	B	A	B	B	A	B	B	B	A	-	A	B	A	A	A	B	B	A	B	H	B	B	A	B	A	A	B	B	A
6H	BOPA1_4641-266	196.221	B	A	A	A	A	H	A	B	B	B	A	B	A	B	B	B	A	B	B	A	A	B	A	B	B	B	A	B	A	B	A	A	A	B	B	A	A	H	B	B	A	B	A	A	B	B	A
6H	SCRI_RS_200907	196.495	B	A	A	A	A	H	A	B	B	B	A	B	A	B	B	B	A	B	B	A	A	B	A	B	B	B	A	H	A	B	A	A	A	B	B	A	A	H	B	B	A	B	A	A	B	B	A
6H	SCRI_RS_139987	197.187	B	A	A	A	A	A	A	B	B	B	A	B	A	B	B	B	A	B	B	A	A	B	A	B	B	B	A	B	A	B	A	A	A	B	B	A	A	H	B	B	A	B	A	A	B	B	A
6H	SCRI_RS_187841	198.162	B	A	A	A	A	A	A	B	B	B	A	B	A	B	B	B	A	B	B	A	A	B	A	B	B	B	A	-	A	B	A	A	A	B	B	A	A	H	B	B	A	B	A	A	B	B	A
6H	SCRI_RS_7640	201.099	B	A	A	A	A	A	A	B	B	B	A	B	A	B	B	B	A	B	B	A	A	B	A	B	B	B	A	B	A	B	A	A	A	B	B	A	A	H	B	B	A	B	A	A	B	B	A
6H	SCRI_RS_183055	205.698	B	A	A	A	A	A	A	B	B	B	A	B	A	B	B	B	A	B	B	A	A	B	A	A	B	B	A	B	A	B	A	A	A	B	B	A	A	A	B	B	A	B	A	A	B	B	A
6H	SCRI_RS_147599	205.698	B	A	A	A	A	A	A	B	B	B	A	B	A	B	B	B	A	B	B	A	A	B	A	A	B	B	A	B	A	B	A	A	A	B	B	A	A	A	B	B	A	B	A	A	B	B	A
6H	SCRI_RS_138716	205.698	B	A	A	A	A	A	A	B	B	B	A	B	A	B	B	B	A	B	B	A	A	B	A	A	B	B	A	B	A	B	A	A	A	B	B	A	A	A	B	B	A	B	A	A	B	B	A
6H	BOPA1_ABC12239-1-1-316	208.007	B	A	A	A	H	A	A	B	B	B	A	B	A	B	B	B	A	B	B	A	A	B	A	A	A	B	A	-	A	B	A	A	A	B	B	A	A	A	B	B	A	B	A	A	B	B	A
6H	SCRI_RS_155564	209.861	B	A	A	A	H	A	A	B	B	B	A	B	A	B	B	B	A	B	B	A	A	B	A	A	A	B	A	B	A	B	A	A	A	B	B	A	A	H	B	B	A	B	A	A	B	B	A
6H	SCRI_RS_194345	210.135	B	A	A	A	H	A	A	B	B	B	A	B	A	B	B	B	A	B	B	A	A	B	A	A	A	B	A	-	A	B	A	A	A	B	B	A	A	H	B	B	A	B	A	A	B	B	A
6H	SCRI_RS_132023	210.686	B	A	A	A	H	A	A	B	B	B	B	B	A	B	B	B	A	B	B	A	A	B	A	A	A	B	A	B	A	B	A	A	A	B	B	A	A	A	B	B	A	B	A	A	B	B	A
6H	SCRI_RS_120442	211.805	B	A	A	A	H	A	A	B	B	B	B	B	A	B	B	B	A	B	B	A	A	B	A	A	A	B	A	-	A	B	A	A	A	B	B	A	A	A	B	B	A	B	A	A	B	B	A
6H	SCRI_RS_98225	212.357	B	A	A	A	H	A	A	B	B	B	B	B	A	B	B	B	A	B	B	A	A	B	A	A	A	B	A	B	A	B	A	A	A	B	B	A	A	A	B	B	A	B	A	A	B	B	A
6H	BOPA2_12_31115	217.275	B	A	A	A	H	A	A	B	B	B	B	B	A	B	B	B	A	B	B	A	B	B	A	A	A	B	A	-	A	B	A	A	A	B	B	A	A	A	B	B	A	B	A	A	B	B	A
6H	SCRI_RS_158871	217.417	B	A	A	A	H	A	A	B	B	B	B	B	A	B	B	B	A	B	B	A	B	B	A	A	A	B	A	-	A	B	A	A	A	B	B	A	A	H	B	B	A	B	A	A	B	B	A
6H	BOPA1_3349-759	217.704	B	A	A	A	H	A	A	B	B	B	B	B	A	B	B	B	A	B	B	A	B	B	A	A	A	B	A	-	A	B	A	A	A	B	B	A	A	H	B	B	A	B	A	A	B	B	A
6H	SCRI_RS_222802	223.944	B	A	A	A	H	A	A	B	B	B	A	B	A	B	B	B	A	B	B	A	B	B	A	A	A	B	A	H	A	B	A	A	A	B	B	A	H	A	B	B	A	B	A	A	B	B	A
6H	SCRI_RS_129236	228.536	B	A	A	A	H	A	A	B	B	B	A	B	A	B	B	B	A	B	B	A	B	B	A	B	A	B	A	-	A	B	A	A	A	B	B	A	B	A	B	B	A	B	A	A	B	B	A
6H	BOPA1_12384-427	228.836	B	A	A	A	H	A	A	B	B	B	A	B	A	B	B	B	A	B	B	A	B	B	A	B	A	B	A	B	A	B	A	A	A	B	B	A	B	A	B	B	A	B	A	A	B	B	A
6H	BOPA2_12_30151	228.972	B	A	A	A	H	A	A	B	B	B	A	B	A	B	B	B	A	B	B	A	B	B	A	B	A	B	A	B	A	B	A	A	A	B	B	A	B	H	B	B	A	B	A	A	B	B	A
6H	SCRI_RS_191173	230.508	B	A	A	A	H	A	A	B	B	B	B	B	A	B	B	B	A	B	B	A	B	B	A	B	A	B	A	-	A	B	A	A	A	B	B	A	B	A	B	B	A	B	A	A	B	B	A
6H	BOPA1_10425-725	232.555	B	A	A	A	H	A	A	B	B	B	B	B	A	B	B	B	A	B	B	A	B	B	A	B	A	B	A	H	A	B	A	A	A	B	B	A	B	A	B	B	A	B	A	A	B	B	A
6H	SCRI_RS_173142	232.555	B	A	A	A	H	A	A	B	B	B	B	B	A	B	B	B	A	B	B	A	B	B	A	B	A	B	A	H	A	B	A	A	A	B	B	A	B	A	B	B	A	B	A	A	B	B	A
6H	SCRI_RS_159133	232.555	B	A	A	A	H	A	A	B	B	B	B	B	A	B	B	B	A	B	B	A	B	B	A	B	A	B	A	-	A	B	A	A	A	B	B	A	B	A	B	B	A	B	A	A	B	B	A
6H	SCRI_RS_218152	234.125	B	A	A	A	H	A	A	B	B	B	B	B	A	B	B	B	A	A	A	A	B	B	A	B	A	-	A	-	A	B	A	A	A	B	B	A	B	A	B	B	A	B	A	A	B	B	A
6H	SCRI_RS_201988	239.064	B	A	A	A	H	A	A	B	B	B	B	B	A	B	B	B	A	A	A	A	A	B	A	B	A	A	A	B	A	B	A	A	A	B	B	A	B	A	B	B	A	B	A	A	B	B	A
6H	BOPA1_2562-1191	239.064	B	A	A	A	H	A	A	B	B	B	B	B	A	B	B	B	A	A	A	A	A	B	A	B	A	A	A	-	A	B	A	A	A	B	B	A	B	A	B	B	A	B	A	A	B	B	A
6H	SCRI_RS_144448	239.338	B	A	A	A	H	A	A	B	B	B	B	B	A	B	B	B	A	A	A	A	A	B	A	B	A	A	A	B	A	B	A	A	A	B	B	A	B	A	B	B	A	B	A	A	B	B	A
6H	SCRI_RS_202438	242.429	B	A	A	A	B	A	A	B	B	B	B	B	A	B	B	B	B	A	A	A	A	B	A	B	A	A	A	B	A	B	B	A	A	B	B	A	B	A	B	B	A	B	A	B	B	B	A
6H	SCRI_RS_43891	242.703	B	A	A	A	B	A	A	B	B	B	B	B	A	B	B	B	B	A	A	A	A	B	A	B	A	A	A	-	A	B	B	A	A	B	B	A	B	A	B	B	A	B	A	B	B	B	A
6H	BOPA2_12_10704	247.115	B	A	A	A	B	B	A	B	B	B	B	B	A	B	B	B	B	A	A	A	A	B	A	A	A	A	A	B	A	B	B	A	A	B	B	A	A	A	B	B	A	B	A	B	B	B	A
6H	SCRI_RS_159084	247.115	B	A	A	A	B	B	A	B	B	B	B	B	A	B	B	B	B	A	A	A	A	B	A	A	A	A	A	B	A	B	B	A	A	B	B	A	A	A	B	B	A	B	A	B	B	B	A
6H	SCRI_RS_3070	247.115	B	A	A	A	B	B	A	B	B	B	B	B	A	B	B	B	B	A	A	A	A	B	A	A	A	A	A	B	A	B	B	A	A	B	B	A	A	A	B	B	A	B	A	B	B	B	A
6H	SCRI_RS_147455	257.421	B	B	H	A	B	B	A	B	B	B	B	B	A	B	B	B	B	A	A	A	A	B	A	B	A	A	A	B	A	B	A	A	A	B	B	A	B	A	B	B	A	A	A	B	B	B	A
6H	SCRI_RS_233106	257.421	B	B	H	A	B	B	A	B	B	B	B	B	A	B	B	B	B	A	A	A	A	B	A	B	A	A	A	B	A	B	A	A	A	B	B	A	B	A	B	B	A	A	A	B	B	B	A
6H	SCRI_RS_240029	262.177	B	B	H	A	B	B	A	B	B	B	B	B	A	B	B	B	B	A	A	A	B	B	A	B	A	A	A	B	A	B	A	A	A	B	B	A	B	A	B	B	A	A	A	B	B	B	A
6H	SCRI_RS_2530	262.177	B	B	H	A	B	B	A	B	B	B	B	B	A	B	B	B	B	A	A	A	B	B	A	B	A	A	A	B	A	B	A	A	A	B	B	A	B	A	B	B	A	A	A	B	B	B	A
6H	BOPA2_12_31495	262.177	B	B	H	A	B	B	A	B	B	B	B	B	A	B	B	B	B	A	A	A	B	B	A	B	A	A	A	B	A	B	A	A	A	B	B	A	B	A	B	B	A	A	A	B	B	B	A
6H	SCRI_RS_162836	262.313	B	B	H	A	B	B	A	B	B	B	B	B	A	B	B	B	B	A	A	A	B	B	A	B	A	A	A	B	A	B	A	A	A	B	B	A	B	A	B	B	A	A	A	B	B	B	A
6H	SCRI_RS_213956	262.313	B	B	H	A	B	B	A	B	B	B	B	B	A	B	B	B	B	A	A	A	B	B	A	B	A	A	A	B	A	B	A	A	A	B	B	A	B	A	B	B	A	A	A	B	B	B	A
6H	BOPA1_ConsensusGBS0708-6	262.313	B	B	H	A	B	B	A	B	B	B	B	B	A	B	B	B	B	A	A	A	B	B	A	B	A	A	A	B	A	B	A	A	A	B	B	A	B	A	B	B	A	A	A	B	B	B	A
6H	SCRI_RS_135063	262.313	B	B	H	A	B	B	A	B	B	B	B	B	A	B	B	B	B	A	A	A	B	B	A	B	A	A	A	B	A	B	A	A	A	B	B	A	B	A	B	B	A	A	A	B	B	B	A
6H	SCRI_RS_169022	263.67	B	B	H	A	B	B	A	B	B	B	B	B	A	B	B	B	B	A	A	A	B	B	A	B	A	A	A	B	A	B	A	A	A	B	B	A	B	A	B	B	A	A	A	B	B	B	A
6H	BOPA1_2389-526	264.703	B	B	H	A	B	B	A	B	B	B	B	B	A	B	B	B	B	A	A	A	B	B	A	B	A	A	A	H	A	B	A	A	A	B	B	A	B	A	B	B	A	A	A	B	B	B	A
6H	Bmac0040	268.725	B	B	H	A	B	B	A	B	B	B	B	B	A	A	B	B	B	A	A	A	B	B	A	B	A	A	A	A	A	B	A	A	A	B	B	A	B	A	B	B	A	A	A	B	B	B	A
6H	Bmag0612	278.214	B	B	A	A	B	B	A	B	B	B	B	B	A	A	B	B	B	A	A	A	B	B	A	B	A	A	A	B	A	B	A	A	A	B	B	A	B	A	B	B	A	A	B	H	B	B	A
6H	SCRI_RS_124549	284.327	B	B	H	A	B	B	A	B	B	B	B	B	A	B	B	B	B	A	A	A	B	B	A	B	A	A	A	B	A	B	A	A	A	B	B	A	B	A	B	B	A	A	B	B	B	B	A
6H	BOPA2_12_10071	287.661	B	B	A	A	B	B	A	B	B	B	B	B	A	B	B	B	B	A	A	A	B	B	A	B	A	A	A	B	A	B	A	A	A	B	B	A	B	A	B	B	A	A	B	B	B	B	A
6H	BOPA1_1852-509	287.661	B	B	A	A	B	B	A	B	B	B	B	B	A	B	B	B	B	A	A	A	B	B	A	B	A	A	A	B	A	B	A	A	A	B	B	A	B	A	B	B	A	A	B	B	B	B	A
6H	BOPA1_ConsensusGBS0388-1	293.256	A	B	A	A	B	B	A	B	B	B	B	B	A	B	B	B	B	A	A	A	B	B	A	B	A	A	A	B	A	B	A	A	-	B	B	A	B	A	B	B	A	A	B	B	B	B	A
6H	BOPA1_ABC05241-1-5-271	298.657	A	B	A	A	B	B	A	B	B	B	B	A	A	B	A	B	B	A	A	A	B	B	A	B	A	A	A	B	A	B	A	A	-	B	B	A	B	A	A	A	A	A	B	B	B	B	A
6H	BOPA1_2911-1136	298.93	A	B	A	A	B	B	A	B	B	B	B	A	A	B	A	B	B	A	A	A	B	B	A	B	A	A	A	B	A	B	A	A	A	B	B	A	B	A	A	A	A	A	B	B	B	B	A
6H	SCRI_RS_200962	301.878	A	B	A	A	B	B	A	B	B	B	B	B	A	B	B	B	B	A	A	A	B	B	A	B	A	A	A	B	A	B	A	A	B	B	B	A	B	A	A	A	A	A	B	B	B	B	A
6H	BOPA2_12_31498	302.293	A	B	A	A	B	B	A	B	B	B	B	B	A	B	A	B	B	A	A	A	B	B	A	B	A	A	A	B	A	B	A	A	H	B	B	A	B	A	A	A	A	A	B	B	B	B	A
6H	BOPA1_5074-1135	311.633	A	B	A	A	B	B	A	B	B	B	B	B	A	B	B	B	B	A	A	A	A	B	A	A	A	A	A	B	A	B	A	A	H	B	B	A	A	A	A	A	A	A	B	B	B	B	A
6H	SCRI_RS_174459	313.493	A	B	A	A	B	B	A	B	B	B	B	B	A	B	B	B	B	A	A	A	A	B	A	A	A	A	A	B	A	B	A	A	B	B	B	A	A	A	B	B	A	A	B	B	B	B	A
6H	SCRI_RS_235672	314.471	A	B	A	A	B	B	A	B	B	B	B	B	A	B	B	B	B	A	A	A	A	B	A	A	A	A	A	B	A	B	A	A	H	B	B	A	A	A	B	B	A	A	B	B	B	B	A
6H	BOPA2_12_31053	319.578	B	B	A	A	B	B	A	B	B	B	B	B	A	B	B	B	B	A	A	A	A	B	A	A	A	A	A	B	A	B	A	A	A	B	B	A	A	A	B	B	A	A	B	B	B	B	A
6H	SCRI_RS_111434	322.395	B	B	A	A	B	B	A	B	B	B	B	B	A	B	B	B	B	A	A	A	A	B	A	A	A	A	A	B	A	B	A	A	A	B	B	A	A	A	B	B	A	A	B	B	B	B	A
7H	SCRI_RS_333	0	B	A	A	B	A	A	H	B	B	B	B	A	B	A	A	A	B	B	A	B	A	B	A	A	B	A	B	A	B	B	A	A	A	B	A	A	B	H	B	B	B	B	B	B	A	B	A
7H	SCRI_RS_235976	0	B	A	A	B	A	A	H	B	B	B	B	A	B	A	A	A	B	B	A	B	A	B	A	A	B	A	B	A	B	B	A	A	A	B	A	A	B	H	B	B	B	B	B	B	A	B	A
7H	SCRI_RS_190541	0.136	B	A	A	B	A	A	H	B	B	B	B	A	B	A	A	A	B	B	A	B	A	B	A	A	B	A	B	A	B	B	A	A	A	B	A	A	B	H	B	B	B	B	B	B	A	B	A
7H	SCRI_RS_229445	4.21	B	A	A	B	A	A	B	B	B	B	A	A	B	A	A	A	B	B	A	B	A	B	A	A	B	A	B	A	A	B	A	B	A	B	A	A	B	B	B	B	B	B	B	B	A	B	A
7H	BOPA2_12_10036	12.567	B	A	A	B	A	A	B	B	B	B	A	A	A	A	A	A	B	B	B	B	B	B	A	B	B	A	B	A	A	B	A	B	A	B	A	A	B	B	B	B	B	B	B	B	A	B	A
7H	SCRI_RS_92998	13.118	B	A	A	B	A	A	B	B	B	B	A	A	A	A	A	A	B	B	A	B	B	B	A	B	B	A	B	A	A	B	A	B	A	B	A	A	B	B	B	B	B	B	B	B	A	B	A
7H	SCRI_RS_200389	14.094	B	A	A	B	A	A	B	B	B	B	A	A	A	A	A	A	B	B	A	B	B	B	A	B	B	A	B	A	A	B	A	B	A	B	A	A	B	A	B	B	B	B	B	B	A	B	A
7H	SCRI_RS_177315	14.506	B	A	A	B	A	A	B	B	B	B	A	A	A	A	A	A	B	B	A	B	B	B	A	B	B	A	B	A	A	B	A	B	A	B	A	A	B	B	B	B	B	B	B	B	A	B	A
7H	SCRI_RS_200895	18.765	B	A	A	B	A	A	B	B	B	B	A	A	A	A	A	A	B	B	A	B	B	B	A	B	B	A	B	A	A	B	A	B	A	B	A	A	A	B	B	B	B	B	B	B	A	B	A
7H	SCRI_RS_13615	24.243	B	A	A	B	A	A	H	B	B	B	B	A	B	A	A	A	B	B	A	B	B	B	A	B	B	A	B	A	A	B	A	B	A	B	A	A	A	B	B	B	B	B	B	B	A	B	A
7H	BOPA1_984-583	26.409	B	A	A	B	A	A	H	B	B	B	B	A	B	A	A	A	B	B	A	B	B	B	A	B	B	A	B	A	B	B	A	A	A	B	A	A	A	A	B	B	B	B	B	B	A	B	A
7H	SCRI_RS_222920	31.71	A	A	A	B	A	A	B	B	B	B	B	A	B	A	B	A	A	B	A	B	B	B	A	B	B	A	B	A	B	B	A	A	A	B	A	A	A	H	B	A	B	B	B	B	A	B	A
7H	BOPA1_6517-602	33.866	A	A	A	B	A	A	H	B	B	B	B	A	B	A	B	A	A	B	A	B	B	B	A	B	B	A	B	A	B	B	H	B	A	B	A	A	A	H	B	A	B	B	B	B	A	B	A
7H	SCRI_RS_144773	33.866	A	A	A	B	A	A	H	B	B	B	B	A	B	A	B	A	A	B	A	B	B	B	A	B	B	A	B	A	B	B	H	B	A	B	A	A	A	H	B	A	B	B	B	B	A	B	A
7H	BOPA2_12_31285	33.866	A	A	A	B	A	A	H	B	B	B	B	A	B	A	B	A	A	B	A	B	B	B	A	B	B	A	B	A	B	B	H	B	A	B	A	A	A	H	B	A	B	B	B	B	A	B	A
7H	SCRI_RS_98829	38.449	A	A	A	B	A	A	H	B	B	B	B	A	B	A	A	A	A	B	A	B	A	B	A	A	B	A	B	A	B	B	H	B	A	B	A	A	A	A	B	A	B	B	B	B	A	B	A
7H	SCRI_RS_230691	40.006	A	A	A	B	A	A	H	B	B	H	B	A	B	A	A	A	A	B	A	B	A	B	A	A	B	A	B	A	B	B	H	B	A	B	A	A	A	A	B	A	B	B	B	B	A	B	A
7H	SCRI_RS_126944	40.279	A	A	A	B	A	A	H	B	B	-	B	A	B	A	A	A	A	B	A	B	A	B	A	A	B	A	B	A	B	B	H	B	A	B	A	A	A	A	B	A	B	B	B	B	A	B	A
7H	SCRI_RS_194866	40.279	A	A	A	B	A	A	H	B	B	H	B	A	B	A	A	A	A	B	A	B	A	B	A	A	B	A	B	A	B	B	H	B	A	B	A	A	A	A	B	A	B	B	B	B	A	B	A
7H	SCRI_RS_222330	40.553	A	A	A	B	A	A	H	B	B	B	B	A	B	A	A	A	A	B	A	B	A	B	A	A	B	A	B	A	B	B	H	B	A	B	A	A	A	H	B	A	B	B	B	B	A	B	A
7H	BOPA1_3187-1073	45.31	A	A	A	B	A	A	H	B	B	H	B	A	B	A	A	B	A	B	A	B	A	A	A	A	A	A	B	A	B	B	B	A	A	B	A	A	A	H	B	A	B	B	B	B	A	B	A
7H	SCRI_RS_145415	45.583	B	A	A	B	A	A	H	B	B	H	B	A	B	A	A	B	A	B	A	B	A	A	A	A	A	A	B	A	B	B	B	A	A	B	A	A	A	H	B	A	B	B	B	B	A	B	A
7H	SCRI_RS_166520	45.857	B	A	A	B	A	A	H	B	B	H	B	A	B	A	A	B	A	B	A	B	A	A	A	A	A	A	B	A	B	B	B	A	A	B	A	A	A	H	B	A	B	B	B	B	B	B	A
7H	BOPA2_12_30530	46.269	B	A	A	B	A	A	A	B	B	H	B	A	B	A	A	B	A	B	A	B	A	A	A	A	A	A	B	A	B	B	B	A	A	B	A	A	A	H	B	A	B	B	B	B	B	B	A
7H	SCRI_RS_223021	57.978	B	A	A	B	A	A	A	B	B	H	B	A	B	A	A	B	A	B	A	B	B	A	A	B	A	A	B	A	B	B	B	A	A	B	A	A	B	A	B	A	B	A	B	B	B	B	A
7H	SCRI_RS_160641	58.812	B	A	A	B	A	A	A	B	B	H	B	A	B	A	A	B	A	B	A	B	B	A	A	B	A	A	B	A	B	B	B	A	A	B	A	A	B	A	B	A	B	A	B	B	B	B	A
7H	SCRI_RS_204453	59.085	B	A	A	B	A	A	A	B	B	H	B	A	B	A	A	B	A	B	A	B	B	A	A	B	A	A	B	A	B	B	B	A	A	B	A	A	B	A	B	A	B	A	B	B	B	B	A
7H	SCRI_RS_114639	62.498	B	B	A	B	A	A	A	B	B	H	B	A	B	A	A	B	A	B	A	B	B	A	A	B	A	A	A	A	B	B	B	A	H	B	A	A	B	A	B	A	B	A	B	B	B	B	A
7H	SCRI_RS_202811	62.498	B	B	A	B	A	A	A	B	B	H	B	A	B	A	A	B	A	B	A	B	B	A	A	B	A	A	A	A	B	B	B	A	H	B	A	A	B	A	B	A	B	A	B	B	B	B	A
7H	SCRI_RS_154007	62.498	B	B	A	B	A	A	A	B	B	H	B	A	B	A	A	B	A	B	A	B	B	A	A	B	A	A	A	A	B	B	B	A	H	B	A	A	B	A	B	A	B	A	B	B	B	B	A
7H	SCRI_RS_114631	62.498	B	B	A	B	A	A	A	B	B	H	B	A	B	A	A	B	A	B	A	B	B	A	A	B	A	A	A	A	B	B	B	A	H	B	A	A	B	A	B	A	B	A	B	B	B	B	A
7H	SCRI_RS_237670	62.498	B	B	A	B	A	A	A	B	B	H	B	A	B	A	A	B	A	B	A	B	B	A	A	B	A	A	A	A	B	B	B	A	-	B	A	A	B	A	B	A	B	A	B	B	B	B	A
7H	SCRI_RS_29353	66.74	B	A	A	B	A	A	A	B	B	H	B	A	B	A	A	B	A	B	A	B	B	A	A	B	A	A	B	A	B	B	B	A	A	B	A	A	A	A	B	A	B	A	B	B	B	B	A
7H	BOPA2_12_30702	69.673	B	B	A	B	A	A	A	B	B	H	B	A	B	A	A	B	A	B	A	B	B	A	A	B	A	A	A	A	B	B	B	A	H	B	A	A	A	A	B	A	H	A	B	B	B	B	A
7H	SCRI_RS_160723	69.946	B	B	A	B	A	A	A	B	B	H	B	A	B	A	A	B	A	B	A	B	B	A	A	B	A	A	A	A	B	B	B	A	-	B	A	A	A	A	B	A	H	A	B	B	B	B	A
7H	SCRI_RS_179005	70.638	B	B	A	B	A	A	A	B	B	H	B	A	B	A	A	B	A	B	A	B	B	A	A	B	A	A	A	A	B	B	B	A	H	B	A	A	A	A	B	A	H	A	B	B	B	B	A
7H	SCRI_RS_163976	70.774	B	B	A	B	A	A	A	B	B	H	B	A	B	A	A	B	A	B	A	B	B	A	A	B	A	A	A	A	B	B	B	A	H	B	A	A	A	A	B	A	H	A	B	B	B	B	A
7H	SCRI_RS_209500	72.93	B	B	A	B	A	A	A	B	B	H	B	A	B	A	A	B	A	B	A	B	B	A	A	B	A	A	A	A	B	A	B	A	H	B	A	A	B	A	B	A	H	A	B	B	B	B	A
7H	BOPA1_2124-984	73.067	B	B	A	B	A	A	A	B	B	H	B	A	B	A	A	B	A	B	A	B	B	A	A	B	A	A	A	A	B	A	B	A	B	B	A	A	B	A	B	A	H	A	B	B	B	B	A
7H	SCRI_RS_201868	73.067	B	B	A	B	A	A	A	B	B	H	B	A	B	A	A	B	A	B	A	B	B	A	A	B	A	A	A	A	B	A	B	A	-	B	A	A	B	A	B	A	H	A	B	B	B	B	A
7H	SCRI_RS_236580	74.33	B	B	A	B	A	A	A	B	B	H	B	A	B	A	A	B	A	B	A	B	B	A	A	B	A	A	A	A	B	A	B	A	H	B	A	A	B	A	B	A	H	A	B	B	B	B	A
7H	SCRI_RS_160602	74.33	B	B	A	B	A	A	A	B	B	H	B	A	B	A	A	B	A	B	A	B	B	A	A	B	A	A	A	A	B	A	B	A	H	B	A	A	B	A	B	A	H	A	B	B	B	B	A
7H	BOPA2_12_20803	75.743	B	B	A	B	A	A	A	B	B	B	A	A	B	A	A	B	A	B	A	B	B	A	A	B	A	A	A	A	B	A	B	A	H	B	A	A	B	A	B	A	H	A	B	B	B	B	A
7H	SCRI_RS_220780	76.862	B	B	A	B	A	A	A	B	B	B	A	A	B	A	A	B	A	B	A	B	B	A	A	B	A	A	A	A	B	A	B	A	-	B	A	A	B	A	B	A	H	A	B	B	B	B	A
7H	BOPA2_12_10218	81.111	B	B	B	A	A	A	A	B	B	B	A	A	B	A	A	B	A	B	A	B	B	A	A	B	A	A	B	A	B	A	B	A	H	B	A	A	B	H	B	A	H	A	B	B	B	B	A
7H	BOPA2_12_31305	87.308	B	B	B	A	A	A	A	B	B	B	A	A	B	A	B	B	A	B	A	B	B	B	A	B	A	B	H	A	B	A	B	A	-	B	A	B	B	A	B	A	H	A	B	B	B	B	A
7H	SCRI_RS_209176	87.308	B	B	B	A	A	A	A	B	B	B	A	A	B	A	B	B	A	B	A	B	B	B	A	B	A	B	H	A	B	A	B	A	A	B	A	B	B	A	B	A	H	A	B	B	B	B	A
7H	BOPA1_398-1244	88.761	B	B	B	A	A	A	A	B	B	B	A	A	B	A	B	B	A	B	A	B	B	B	A	B	A	B	H	A	B	A	B	A	A	B	A	B	B	A	B	A	H	A	B	B	B	B	A
7H	BOPA1_2585-2901	89.694	B	B	B	A	A	A	A	B	B	B	A	A	B	A	B	B	A	B	A	B	B	B	A	B	A	B	H	A	B	A	B	A	A	B	A	B	B	A	B	A	H	A	B	B	B	B	A
7H	BOPA2_12_30065	89.694	B	B	B	A	A	A	A	B	B	B	A	A	B	A	B	B	A	B	A	B	B	B	A	B	A	B	H	A	B	A	B	A	A	B	A	B	B	A	B	A	H	A	B	B	B	B	A
7H	SCRI_RS_91662	89.694	B	B	B	A	A	A	A	B	B	B	A	A	B	A	B	B	A	B	A	B	B	B	A	B	A	B	H	A	B	A	B	A	A	B	A	B	B	A	B	A	H	A	B	B	B	B	A
7H	BOPA2_12_30143	90.527	B	B	B	A	A	A	A	B	B	B	A	A	B	A	B	B	A	B	A	B	A	B	A	B	A	B	H	A	B	A	B	A	A	B	A	B	B	A	B	A	B	A	B	B	B	B	A
7H	SCRI_RS_193044	90.527	B	B	B	A	A	A	A	B	B	B	A	A	B	A	B	B	A	B	A	B	A	B	A	B	A	B	H	A	B	A	B	A	A	B	A	B	B	A	B	A	B	A	B	B	B	B	A
7H	SCRI_RS_202061	92.683	B	B	B	A	A	A	A	B	B	B	A	A	B	A	B	B	A	B	A	B	A	B	A	B	A	B	B	A	B	A	B	A	A	B	A	B	B	A	B	A	B	A	B	B	B	B	A
7H	SCRI_RS_186130	92.683	B	B	B	A	A	A	A	B	B	B	A	A	B	A	B	B	A	B	A	B	A	B	A	B	A	B	B	A	B	A	B	A	A	B	A	B	B	A	B	A	B	A	B	B	B	B	A
7H	SCRI_RS_152122	95.4	A	B	B	A	A	A	A	B	B	B	A	A	B	A	B	B	A	A	A	B	A	A	A	B	A	B	B	A	B	A	A	A	A	B	A	B	B	A	B	A	B	A	B	B	B	B	A
7H	scssr07970	98.088	A	B	B	A	A	A	A	A	B	B	A	A	B	A	A	B	A	A	A	B	A	A	A	B	A	B	B	A	B	A	A	A	B	B	A	B	B	A	B	A	B	A	B	B	B	B	A
7H	GBM1464	98.224	A	H	B	A	A	A	A	A	B	B	A	A	B	A	A	B	A	A	A	B	A	A	A	B	A	B	B	A	B	A	A	A	B	B	A	B	B	A	B	A	B	A	B	B	B	B	A
7H	SCRI_RS_125000	100.228	A	B	B	A	A	A	A	B	B	B	A	A	B	B	A	B	A	A	A	B	A	A	A	B	A	B	B	A	B	A	A	A	H	B	A	B	B	A	B	A	B	A	B	B	B	B	A
7H	SCRI_RS_171008	101.681	A	B	B	A	A	A	A	A	B	B	A	A	B	B	A	B	A	A	A	B	A	A	A	B	A	B	B	A	B	A	A	A	H	B	A	B	B	A	B	A	B	A	B	B	B	B	A
7H	BOPA2_12_30545	104.727	A	B	B	A	A	A	A	B	B	B	A	A	B	B	A	B	A	A	A	B	B	A	A	B	A	B	B	A	B	A	A	A	-	B	A	B	B	A	B	A	B	A	B	B	B	B	A
7H	SCRI_RS_202653	104.729	A	B	B	A	A	A	A	B	B	B	A	A	B	B	A	B	A	A	A	B	B	A	A	B	A	B	B	A	B	A	A	A	A	B	A	B	B	A	B	A	B	A	B	B	B	B	A
7H	SCRI_RS_178619	106.736	A	B	B	A	A	A	A	A	B	B	A	A	B	B	A	B	A	A	A	B	B	A	A	B	A	B	B	A	B	A	A	A	A	B	A	B	B	A	B	A	B	A	B	B	B	B	A
7H	SCRI_RS_138111	108.892	A	B	B	A	A	A	A	A	A	B	A	A	B	B	A	B	A	A	A	B	B	A	A	B	A	B	B	A	B	A	A	A	A	B	A	B	B	A	B	A	B	A	B	B	B	B	A
7H	BOPA2_12_30880	112.471	A	B	B	A	A	A	A	A	A	B	A	A	B	B	A	B	A	A	A	B	A	A	A	B	A	B	B	A	B	A	A	A	A	B	A	B	H	A	B	A	B	A	B	B	B	B	A
7H	SCRI_RS_229041	113.023	A	B	B	A	A	A	A	A	A	B	A	A	B	B	A	B	A	A	A	B	A	A	A	B	A	B	B	-	B	A	A	A	A	B	A	B	H	A	B	A	B	A	B	B	B	B	A
7H	SCRI_RS_208698	113.023	A	B	B	A	A	A	A	A	A	B	A	A	B	B	A	B	A	A	A	B	A	A	A	B	A	B	B	-	B	A	A	A	A	B	A	B	H	A	B	A	B	A	B	B	B	B	A
7H	BOPA1_2669-1012	117.606	A	B	B	A	A	A	A	A	A	B	A	A	B	B	A	B	A	A	A	B	B	A	A	B	A	B	B	B	B	A	A	A	A	B	A	B	B	A	B	A	A	A	B	B	B	B	A
7H	BOPA1_11912-654	121.513	A	B	B	A	A	A	A	A	A	B	A	A	B	B	A	B	A	A	A	B	B	A	A	B	H	B	B	B	B	B	A	A	A	B	A	B	B	A	B	A	A	B	B	B	B	B	A
7H	SCRI_RS_159066	122.632	A	B	B	A	A	A	A	A	A	B	A	A	B	B	A	B	A	A	A	B	B	A	A	B	H	B	B	A	B	B	A	A	A	B	A	B	B	A	B	A	A	B	B	B	B	B	A
7H	BOPA2_12_30149	124.788	A	B	B	A	A	A	A	A	A	B	A	A	B	B	A	B	A	A	A	B	B	A	A	B	H	B	H	A	B	B	A	A	A	B	A	B	B	H	B	A	A	B	B	B	B	B	A
7H	SCRI_RS_132425	124.924	A	B	B	A	A	A	A	A	A	B	A	A	B	B	A	B	A	A	A	B	B	A	A	B	H	B	H	A	B	B	A	A	A	B	A	B	B	H	B	A	A	B	B	B	B	B	A
7H	BOPA1_3186-1560	128.337	A	B	B	B	A	A	A	A	A	B	B	A	B	B	A	B	A	A	A	A	B	A	A	B	B	B	H	A	B	B	A	A	A	B	A	B	B	A	B	A	A	B	B	B	B	B	A
7H	BOPA2_12_31441	134.175	A	B	B	A	A	A	A	A	A	B	A	A	B	B	A	B	A	A	A	B	A	A	A	B	H	B	H	A	B	B	A	A	A	B	A	B	A	A	B	A	A	B	B	B	B	B	A
7H	SCRI_RS_139962	134.318	A	B	B	A	A	A	A	A	A	B	A	A	B	B	A	B	A	A	A	B	A	A	A	B	H	B	-	A	B	B	A	A	A	B	A	B	A	H	B	A	A	B	B	B	B	B	A
7H	EBmac0401	143.35	A	B	B	B	A	A	A	A	A	B	B	A	B	A	A	B	A	A	A	A	B	A	A	B	A	B	A	A	B	B	A	A	A	B	A	B	A	A	B	A	A	B	B	B	B	B	A
7H	scssr15864	151.977	A	B	B	B	A	A	A	A	A	B	B	A	B	A	A	B	A	A	A	-	B	A	A	B	B	B	B	A	B	B	A	A	B	B	A	B	B	B	B	A	A	B	B	B	B	B	A
7H	Bmac0031	155.58	A	B	B	B	A	A	A	B	A	B	B	A	B	A	A	B	A	A	A	A	B	A	A	B	B	B	B	A	B	B	A	A	B	B	A	B	B	A	B	A	A	B	B	B	B	B	A
7H	Bmag0359	160.479	A	B	B	B	A	A	A	B	A	B	B	A	B	A	A	B	A	A	A	A	B	A	A	B	B	B	A	A	B	B	A	A	B	B	A	B	B	A	B	A	A	B	B	B	B	B	A
7H	BOPA2_12_31140	169.315	A	B	B	B	A	A	A	B	A	B	B	A	B	B	A	B	A	A	A	A	A	A	A	B	B	B	A	A	B	B	A	A	B	B	A	B	A	H	B	A	A	B	B	B	B	B	A
7H	BOPA1_5480-826	169.453	A	B	B	B	A	A	A	B	A	B	B	A	B	B	A	B	A	A	A	A	A	A	A	B	B	B	H	A	B	B	A	A	B	B	A	B	A	H	B	A	A	B	B	B	B	B	A
7H	BOPA1_ABC11989-1-2-148	169.54	A	B	B	B	A	A	A	B	A	B	B	A	B	B	A	B	A	A	A	A	A	A	A	B	B	B	-	A	B	B	A	A	B	B	A	B	A	H	B	A	A	B	B	B	B	B	A
7H	BOPA1_5138-265	169.759	A	B	B	B	A	A	A	B	A	B	B	A	B	B	A	B	A	A	A	A	A	A	A	B	B	B	H	A	B	B	A	A	B	B	A	B	A	H	B	A	A	B	B	B	B	B	A
7H	SCRI_RS_115426	170.279	A	B	B	B	A	A	A	B	A	B	B	A	B	B	A	B	A	A	A	A	A	A	A	B	B	B	H	A	B	B	A	A	B	B	A	B	A	H	B	A	A	B	B	B	B	B	A
7H	SCRI_RS_96550	170.553	A	B	B	B	A	A	A	B	A	B	B	A	B	B	A	B	A	A	A	A	A	A	A	B	B	B	H	A	B	B	A	A	B	B	A	B	A	A	B	A	A	B	B	B	B	B	A
7H	SCRI_RS_108830	173.795	A	B	B	B	A	A	A	A	A	B	B	A	B	B	A	B	A	A	A	A	A	A	A	B	B	B	H	A	B	B	A	A	B	B	A	B	A	A	B	A	A	B	B	B	B	B	A
7H	BOPA1_ABC05818-1-2-271	174.077	A	B	B	B	A	A	A	A	A	B	B	A	B	B	A	B	A	A	A	A	A	A	A	B	B	B	H	A	B	B	A	A	B	B	A	B	A	B	B	A	A	B	B	B	B	B	A
7H	BOPA1_4849-1248	174.077	A	B	B	B	A	A	A	A	A	B	B	A	B	B	A	B	A	A	A	A	A	A	A	B	B	B	-	A	B	B	A	A	B	B	A	B	A	B	B	A	A	B	B	B	B	B	A
7H	SCRI_RS_235641	174.077	A	B	B	B	A	A	A	A	A	B	B	A	B	B	A	B	A	A	A	A	A	A	A	B	B	B	H	A	B	B	A	A	B	B	A	B	A	B	B	A	A	B	B	B	B	B	A
7H	BOPA1_2429-1929	175.487	A	B	B	B	A	A	A	A	A	B	B	A	B	B	A	B	A	A	A	A	A	A	A	B	B	B	H	A	B	B	A	A	B	B	A	B	A	B	B	A	A	B	B	B	B	B	A
7H	BOPA2_12_11492	175.76	A	B	B	B	A	A	A	A	A	B	B	A	B	B	A	B	A	A	A	A	A	A	A	B	B	B	H	A	B	B	A	A	B	B	A	B	A	A	B	A	A	B	B	B	B	B	A
7H	SCRI_RS_140553	181.166	A	B	B	B	A	A	A	A	A	B	B	A	B	B	A	B	A	A	A	A	B	A	A	B	B	B	-	A	B	B	A	A	B	B	A	B	B	A	B	A	A	B	B	B	B	B	A
7H	BOPA2_12_30997	182.281	A	B	B	B	A	A	A	A	A	B	B	A	B	-	A	B	A	A	A	A	B	A	A	B	B	B	A	A	B	B	A	A	B	B	A	B	B	A	B	A	A	B	B	B	B	B	A
7H	BOPA2_12_30344	184.699	A	B	B	B	A	A	A	A	A	B	B	A	B	B	A	B	A	A	A	A	B	A	A	B	B	B	H	A	B	B	A	A	B	B	A	B	B	H	B	A	A	B	B	B	B	B	A
7H	BOPA2_12_30581	185.114	A	B	B	B	A	A	A	A	A	B	B	A	B	B	A	B	A	A	A	A	B	A	A	B	B	B	H	A	B	B	A	A	B	B	A	B	B	H	B	A	A	B	B	B	B	B	A
7H	BOPA1_1337-638	185.114	A	B	B	B	A	A	A	A	A	B	B	A	B	B	A	B	A	A	A	A	B	A	A	B	B	B	H	A	B	B	A	A	B	B	A	B	B	H	B	A	A	B	B	B	B	B	A
7H	BOPA1_2251-643	185.114	A	B	B	B	A	A	A	A	A	B	B	A	B	B	A	B	A	A	A	A	B	A	A	B	B	B	H	A	B	B	A	A	B	B	A	B	B	H	B	A	A	B	B	B	B	B	A
7H	SCRI_RS_151367	186.09	A	B	B	B	A	A	A	B	A	B	B	A	B	B	A	B	A	A	A	A	B	A	A	B	B	B	H	A	B	B	A	A	B	B	A	B	B	A	B	A	A	B	B	B	B	B	A
7H	BOPA2_12_11377	186.431	A	B	B	B	A	A	A	B	A	B	B	A	B	B	A	B	A	A	A	A	B	A	A	B	B	B	H	A	B	B	A	A	B	B	A	B	B	H	B	A	A	B	B	B	B	B	A
7H	BOPA1_4594-971	186.775	A	B	B	B	A	A	A	B	A	B	B	A	B	B	A	B	A	A	A	A	B	A	A	B	B	B	H	A	B	B	A	A	B	B	A	B	B	H	B	A	A	B	B	B	B	B	A
7H	BOPA2_12_30790	186.775	A	B	B	B	A	A	A	B	A	B	B	A	B	B	A	B	A	A	A	A	B	A	A	B	B	B	H	A	B	B	A	A	B	B	A	B	B	H	B	A	A	B	B	B	B	B	A
7H	BOPA2_12_30998	187.049	A	B	B	B	A	A	A	B	A	B	B	A	B	B	A	B	A	A	A	A	B	A	A	B	B	B	H	A	B	B	A	A	B	B	A	B	B	H	B	A	A	B	B	B	B	B	A
7H	BOPA1_3232-201	187.049	A	B	B	B	A	A	A	B	A	B	B	A	B	B	A	B	A	A	A	A	B	A	A	B	B	B	H	A	B	B	A	A	B	B	A	B	B	H	B	A	A	B	B	B	B	B	A
7H	BOPA1_235-97	188.168	A	B	B	B	B	B	A	B	A	B	B	A	B	B	A	B	B	A	A	A	B	A	A	B	B	B	H	A	B	B	A	A	B	B	A	B	B	A	B	A	A	B	B	B	B	B	A
7H	SCRI_RS_122512	190.786	A	B	B	B	B	B	A	B	A	B	B	B	B	B	A	B	B	A	A	B	B	A	A	B	B	B	H	B	B	B	A	A	B	B	B	B	B	A	B	A	A	B	B	B	B	B	A
7H	BOPA1_1674-468	190.922	A	B	B	B	B	B	A	B	A	B	B	B	B	B	A	B	B	A	A	B	B	A	A	B	H	B	H	B	B	B	A	A	B	B	B	B	B	A	B	A	A	B	B	B	B	B	A
7H	BOPA1_4589-131	194.5	A	B	B	B	B	B	A	B	A	B	B	B	B	B	A	B	B	A	A	B	A	A	A	B	H	B	H	A	B	B	A	A	B	B	B	B	B	A	B	A	A	B	B	B	B	B	A
7H	BOPA2_12_31199	195.336	A	B	B	B	B	B	A	B	A	B	B	B	B	B	A	B	B	A	A	B	A	A	A	B	H	B	H	A	B	B	A	A	B	B	B	B	A	A	B	A	A	B	B	B	B	B	A
7H	BOPA1_11619-618	196.601	A	B	B	B	B	B	A	B	A	B	B	B	B	B	A	B	B	A	A	B	A	A	A	B	H	B	H	A	B	B	A	A	B	B	B	B	B	A	B	A	A	B	B	B	B	B	B
7H	SCRI_RS_206747	196.875	A	B	B	B	B	B	A	B	A	B	B	B	B	B	A	B	B	A	A	B	A	A	A	B	H	B	H	B	B	B	A	A	B	B	B	B	B	A	B	A	A	B	B	B	B	B	B
7H	SCRI_RS_124478	196.875	A	B	B	B	B	B	A	B	A	B	B	B	B	B	A	B	B	A	A	B	A	A	A	B	H	B	H	B	B	B	A	A	B	B	B	B	B	A	B	A	A	B	B	B	B	B	B
7H	SCRI_RS_171080	197.851	A	B	B	B	B	B	A	B	A	B	B	B	A	B	A	B	B	A	A	B	A	A	A	B	H	B	H	B	B	B	A	A	B	B	B	B	B	H	B	A	A	B	B	B	B	B	B
7H	BOPA1_1676-557	198.543	A	B	B	B	B	B	A	B	A	B	B	B	B	B	A	B	B	A	A	B	A	A	A	B	H	B	H	B	B	B	A	A	B	B	B	B	B	H	B	A	A	B	B	B	B	B	B
7H	BOPA2_12_20685	202.955	A	B	B	B	B	B	A	B	A	B	B	B	B	B	A	B	B	A	A	B	B	A	A	B	H	B	H	B	B	B	A	A	B	B	B	B	B	H	B	B	A	B	B	B	B	B	B
7H	BOPA2_12_30026	203.646	A	B	B	B	B	H	A	B	A	B	B	B	B	B	A	B	B	A	B	B	B	A	A	B	H	B	H	B	B	B	A	A	B	B	B	B	B	H	B	B	A	B	B	B	B	B	B
7H	SCRI_RS_4562	206.634	A	B	H	B	B	H	A	B	A	B	B	B	B	B	A	B	B	A	B	A	B	A	A	B	H	B	A	B	B	B	A	A	H	B	B	B	B	H	B	B	A	B	B	A	B	B	B
7H	SCRI_RS_150049	217.889	A	B	A	B	B	H	A	B	B	B	B	B	B	B	A	B	B	A	B	A	B	A	A	A	A	B	A	-	B	B	A	B	H	B	A	B	B	A	A	B	A	B	B	A	B	B	H
7H	SCRI_RS_222863	219.175	A	B	A	B	B	H	A	B	B	B	B	B	B	B	A	B	B	A	B	A	B	A	A	A	A	B	A	B	B	B	A	B	H	B	A	B	B	A	A	B	A	B	B	A	B	B	H
7H	SCRI_RS_7974	219.311	A	B	A	B	B	H	A	B	B	B	B	B	B	B	A	B	B	A	B	A	B	A	A	A	A	B	A	-	B	B	A	B	H	B	A	B	B	A	A	B	A	B	B	A	B	B	H
7H	SCRI_RS_139808	219.311	A	B	A	B	B	H	A	B	B	B	B	B	B	B	A	B	B	A	B	A	B	A	A	A	A	B	A	-	B	B	A	B	H	B	A	B	B	A	A	B	A	B	B	A	B	B	H
7H	SCRI_RS_150401	241.554	A	A	A	B	B	H	B	B	B	B	B	B	A	B	A	B	B	A	A	A	A	A	A	A	A	B	A	A	B	B	A	A	H	B	A	B	A	A	B	B	B	B	A	B	B	B	A
7H	SCRI_RS_138715	242.838	A	A	A	B	B	H	B	B	B	B	B	B	A	B	A	B	B	A	A	A	A	A	A	A	A	B	B	A	B	B	A	A	H	B	A	B	A	A	B	B	B	B	A	B	B	B	A
7H	SCRI_RS_196730	267.629	A	A	A	B	B	H	B	B	B	B	B	B	A	B	A	B	B	A	A	B	B	A	A	B	B	B	B	A	B	A	A	H	H	B	B	B	B	A	B	B	B	B	A	H	A	B	A
7H	SCRI_RS_146324	267.629	A	A	A	B	B	H	B	B	B	B	B	B	A	B	A	B	B	A	A	B	B	A	A	B	B	B	B	A	B	A	A	H	H	B	B	B	B	A	B	B	B	B	A	H	A	B	A
7H	SCRI_RS_187512	273.844	A	B	B	B	B	B	B	B	B	A	B	B	A	B	A	A	A	A	A	B	A	B	A	B	B	B	B	A	B	A	A	B	A	B	B	B	B	A	B	B	B	B	A	H	A	B	A
7H	SCRI_RS_151387	279.128	A	B	B	B	B	B	B	B	H	A	B	B	A	B	A	A	A	A	A	B	B	B	B	B	B	B	B	A	B	A	A	B	A	B	B	B	B	A	B	B	B	B	A	A	A	A	A
7H	SCRI_RS_131173	284.059	A	B	B	B	B	B	B	B	A	B	B	B	A	B	A	A	A	B	A	B	B	B	B	B	B	B	A	A	B	A	A	B	A	B	B	B	B	A	B	B	B	B	A	B	A	A	A
7H	SCRI_RS_180889	287.799	A	B	B	B	B	B	B	B	H	B	B	B	A	B	A	A	A	B	A	B	A	B	B	B	B	B	H	A	B	A	A	B	A	B	B	B	B	A	B	B	B	B	A	A	A	A	A
7H	SCRI_RS_162972	287.799	A	B	B	B	B	B	B	B	H	B	B	B	A	B	A	A	A	B	A	B	A	B	B	B	B	B	H	A	B	A	A	B	A	B	B	B	B	A	B	B	B	B	A	A	A	A	A
7H	BOPA1_3345-247	291.709	A	B	B	B	B	B	B	B	A	B	B	B	A	B	A	A	A	B	A	B	A	A	B	B	B	B	A	A	B	A	B	B	A	B	B	B	B	A	B	B	B	B	A	B	A	A	A
7H	BOPA2_12_31166	297.176	A	B	B	B	B	B	B	B	A	H	B	B	B	B	A	A	A	B	A	B	A	A	B	B	B	B	B	A	B	A	B	B	A	B	A	B	B	A	B	B	B	B	A	B	A	A	A
7H	SCRI_RS_138598	299.954	A	B	B	B	B	B	B	B	A	H	B	B	B	B	A	A	A	B	A	B	B	A	B	B	B	B	B	A	B	A	B	B	A	B	A	B	B	A	B	B	B	B	A	B	A	A	A
7H	BOPA1_7356-1241	300.648	A	B	B	B	B	B	B	B	A	H	B	B	B	B	A	A	A	B	A	B	B	A	B	B	B	B	B	A	B	A	B	B	A	B	A	B	B	A	B	B	B	B	A	B	A	A	A
7H	SCRI_RS_16316	300.922	A	B	B	B	B	B	B	B	A	H	B	B	B	B	A	A	A	B	A	B	B	A	B	B	B	B	B	A	B	A	B	B	A	B	A	B	B	A	B	B	B	B	A	B	A	A	A
7H	fcga199	309.073	A	B	B	B	B	B	B	B	B	A	B	B	B	B	A	A	A	B	A	B	B	A	B	B	A	B	B	A	B	A	B	A	A	B	A	A	B	A	B	B	B	B	A	B	A	A	A
7H	SCRI_RS_150302	309.073	A	B	B	B	B	B	B	B	B	A	B	B	B	B	A	A	A	B	A	B	B	A	B	B	A	B	B	A	B	A	B	A	A	B	A	A	B	A	B	B	B	B	A	B	A	A	A
7H	SCRI_RS_132118	310.195	A	B	B	B	B	B	B	B	B	A	B	B	B	B	A	A	A	B	A	B	B	A	B	B	A	B	B	A	B	A	B	A	A	B	A	A	B	A	B	B	B	B	A	B	A	A	A
7H	SCRI_RS_4604	320.052	A	B	B	B	B	B	B	B	A	A	B	B	B	B	A	A	A	B	A	B	A	A	B	A	A	B	B	A	B	A	B	A	A	B	A	A	A	A	B	B	B	B	A	B	A	A	A
7H	BOPA2_12_21016	320.326	A	B	B	B	B	B	B	B	A	A	B	B	B	B	A	A	A	B	A	B	A	A	B	A	A	B	B	A	B	A	B	A	A	B	A	A	A	A	B	B	B	B	A	B	A	A	A
7H	SCRI_RS_153546	321.159	A	B	B	B	B	B	B	B	A	A	B	B	B	B	A	A	A	B	A	B	A	A	B	A	B	B	B	A	H	A	B	A	A	B	A	A	A	A	B	B	B	B	A	B	A	A	A
7H	BOPA1_1590-544	321.851	A	B	B	B	B	B	B	B	A	A	B	B	B	B	A	A	A	B	A	B	A	A	B	A	A	B	B	A	B	A	B	A	A	B	A	A	A	A	B	B	B	B	A	B	A	A	A
7H	SCRI_RS_148742	322.97	A	B	B	B	B	B	B	B	B	A	B	B	B	B	A	A	A	B	A	B	A	A	B	A	A	B	B	A	B	A	B	A	A	B	A	A	A	A	B	B	B	B	A	B	A	A	A
7H	BOPA2_12_21328	322.97	A	B	B	B	B	B	B	B	B	A	B	B	B	B	A	A	A	B	A	B	A	A	B	A	A	B	B	A	B	A	B	A	A	B	A	A	A	A	B	B	B	B	A	B	A	A	A
7H	SCRI_RS_182331	324.089	A	B	B	B	B	B	B	B	B	A	B	B	B	B	A	A	A	B	A	B	A	A	B	A	A	B	B	A	B	A	B	A	A	B	A	A	A	A	B	B	B	B	A	B	A	A	A
7H	SCRI_RS_120720	324.089	A	B	B	B	B	B	B	B	B	A	B	B	B	B	A	A	A	B	A	B	A	A	B	A	A	B	B	A	B	A	B	A	A	B	A	A	A	A	B	B	B	B	A	B	A	A	A
7H	BOPA2_12_30974	325.794	A	A	B	B	B	B	B	B	B	A	B	B	B	B	A	B	A	B	A	B	A	A	B	A	A	B	B	A	B	A	B	A	A	B	A	A	A	B	B	H	B	B	A	B	A	A	A
7H	SCRI_RS_14119	325.794	A	A	B	B	B	B	B	B	B	A	B	B	B	B	A	B	A	B	A	B	A	A	B	A	A	B	B	A	B	A	B	A	A	B	A	A	A	B	B	H	B	B	A	B	A	A	A
7H	BOPA1_3579-703	325.794	A	A	B	B	B	B	B	B	B	A	B	B	B	B	A	B	A	B	A	B	A	A	B	A	A	B	B	A	B	A	B	A	A	B	A	A	A	B	B	H	B	B	A	B	A	A	A
7H	SCRI_RS_14174	331.236	A	A	B	B	B	B	B	B	B	A	B	B	B	B	A	B	A	B	A	B	A	A	B	B	A	B	B	A	B	A	B	A	A	B	A	A	A	B	B	B	B	H	A	B	A	A	A
7H	SCRI_RS_126143	331.383	A	A	B	B	B	B	B	B	B	A	B	B	B	B	A	B	A	B	A	B	A	A	B	B	A	B	B	A	B	A	B	A	A	B	A	A	A	B	B	B	B	B	A	B	A	A	A
7H	SCRI_RS_219515	332.236	A	A	B	B	B	B	B	B	B	A	B	B	A	B	A	B	A	B	A	B	A	A	B	B	A	B	B	-	B	A	B	A	A	B	A	A	A	B	B	B	B	H	A	B	A	A	A
7H	BOPA1_3818-1123	332.236	A	A	B	B	B	B	B	B	B	A	B	B	A	B	A	B	A	B	A	B	A	A	B	B	A	B	B	H	B	A	B	A	A	B	A	A	A	B	B	B	B	-	A	B	A	A	A
7H	SCRI_RS_147449	332.788	A	A	B	B	B	B	B	B	B	A	B	B	A	B	A	B	A	B	A	B	A	A	B	B	A	B	B	-	B	A	B	A	A	B	A	A	A	B	B	B	B	H	A	B	A	A	A
7H	BOPA2_12_30166	332.788	A	A	B	B	B	B	B	B	B	A	B	B	A	B	A	B	A	B	A	B	A	A	B	B	A	B	B	-	B	A	B	A	A	B	A	A	A	B	B	B	B	H	A	B	A	A	A
7H	SCRI_RS_175551	332.788	A	A	B	B	B	B	B	B	B	A	B	B	A	B	A	B	A	B	A	B	A	A	B	B	A	B	B	-	B	A	B	A	A	B	A	A	A	B	B	B	B	H	A	B	A	A	A
7H	BOPA2_12_30941	333.621	A	A	B	B	B	B	B	B	B	A	B	B	A	B	A	B	A	B	A	B	-	A	B	B	A	B	B	A	B	A	B	A	A	B	A	A	A	B	B	B	B	B	A	B	A	A	A
7H	SCRI_RS_151470	334.315	A	A	B	B	B	B	B	B	B	A	B	B	A	B	A	B	A	B	A	B	A	A	B	B	A	B	B	-	B	A	B	A	A	B	A	A	A	B	B	B	B	H	A	B	A	A	A
7H	SCRI_RS_166176	335.438	A	A	B	B	B	B	B	B	B	A	B	B	A	B	A	B	A	B	A	B	A	A	B	B	A	B	B	A	B	A	B	A	A	B	A	A	A	B	B	B	B	H	A	B	A	A	A
7H	SCRI_RS_157219	335.523	A	A	B	B	B	B	B	B	B	A	B	B	A	B	A	B	A	B	A	B	A	A	B	B	A	B	B	A	B	A	B	A	A	B	A	A	A	B	B	B	B	H	A	B	A	A	A
7H	SCRI_RS_193505	335.576	A	A	B	B	B	B	B	B	B	A	B	B	A	B	A	B	A	B	A	B	A	A	B	B	A	B	B	A	B	A	B	A	A	B	A	A	A	B	B	B	B	H	A	B	A	A	A
7H	BOPA1_2457-2346	335.988	A	A	B	B	B	B	B	B	B	A	B	B	A	B	A	B	A	B	A	B	A	A	B	B	A	B	B	A	B	A	B	A	A	B	A	A	A	A	B	B	B	A	A	B	A	A	A
7H	BOPA1_1847-1745	336.262	A	A	B	B	B	B	B	B	B	A	B	B	A	B	A	B	A	B	A	B	A	A	B	B	A	B	B	H	B	A	B	A	A	B	A	A	A	A	B	B	B	A	A	B	A	A	A
7H	SCRI_RS_123211	345.031	A	A	B	B	B	B	B	B	B	A	B	B	A	B	A	B	A	B	A	B	B	A	B	A	A	B	B	-	B	A	B	A	A	B	A	A	B	A	B	B	B	A	A	B	A	A	A
7H	SCRI_RS_130825	393.787	A	A	A	A	A	A	B	A	A	H	A	A	A	A	A	A	A	A	A	B	B	A	B	B	B	A	A	A	A	A	B	A	A	A	A	A	B	A	B	B	A	A	A	A	A	A	A
7H	BOPA2_12_31325	393.787	A	A	A	A	A	A	B	A	A	H	A	A	A	A	A	A	A	A	A	B	B	A	B	B	B	A	A	A	A	A	B	A	A	A	A	A	B	A	B	B	A	A	A	A	A	A	A
7H	BOPA2_12_31491	393.787	A	A	A	A	A	A	B	A	A	H	A	A	A	A	A	A	A	A	A	B	B	A	B	B	B	A	A	A	A	A	B	A	A	A	A	A	B	A	B	B	A	A	A	A	A	A	A
7H	BOPA1_382-2624	393.787	A	A	A	A	A	A	B	A	A	H	A	A	A	A	A	A	A	A	A	B	B	A	B	B	B	A	A	A	A	A	B	A	A	A	A	A	B	A	B	B	A	A	A	A	A	A	A
7H	SCRI_RS_225720	405.275	A	A	A	A	A	A	B	A	A	B	A	A	A	A	A	A	A	A	A	B	B	B	B	B	A	A	A	-	A	A	A	A	A	A	A	A	B	A	A	A	A	A	A	A	A	A	A
7H	SCRI_RS_142851	405.354	A	A	A	A	A	A	B	A	A	B	A	A	A	A	A	A	A	A	A	B	B	B	B	B	A	A	A	A	A	A	A	A	A	A	A	A	B	A	A	A	A	A	A	A	A	A	A
7H	SCRI_RS_148694	405.411	A	A	A	A	A	A	B	A	A	B	A	A	A	A	A	A	A	A	A	B	B	B	B	B	A	A	A	A	A	A	A	A	A	A	A	A	B	A	A	A	A	A	A	A	A	A	A
7H	SCRI_RS_195937	416.408	A	A	A	A	A	A	A	A	A	B	A	A	A	A	A	B	B	A	A	A	B	A	A	B	A	A	A	-	A	B	A	A	A	A	A	A	B	H	A	B	A	A	B	A	B	A	B
7H	SCRI_RS_4556	416.408	A	A	A	A	A	A	A	A	A	B	A	A	A	A	A	B	B	A	A	A	B	A	A	B	A	A	A	-	A	B	A	A	A	A	A	A	B	H	A	B	A	A	B	A	B	A	B
7H	SCRI_RS_202464	416.408	A	A	A	A	A	A	A	A	A	B	A	A	A	A	A	B	B	A	A	A	B	A	A	B	A	A	A	-	A	B	A	A	A	A	A	A	B	H	A	B	A	A	B	A	B	A	B
7H	SCRI_RS_222286	416.408	A	A	A	A	A	A	A	A	A	B	A	A	A	A	A	B	B	A	A	A	B	A	A	B	A	A	A	-	A	B	A	A	A	A	A	A	B	H	A	B	A	A	B	A	B	A	B
7H	BOPA2_12_31440	416.408	A	A	A	A	A	A	A	A	A	B	A	A	A	A	A	B	B	A	A	A	B	A	A	B	A	A	A	-	A	B	A	A	A	A	A	A	B	H	A	B	A	A	B	A	B	A	B
7H	SCRI_RS_153505	416.408	A	A	A	A	A	A	A	A	A	B	A	A	A	A	A	B	B	A	A	A	B	A	A	B	A	A	A	-	A	B	A	A	A	A	A	A	B	H	A	B	A	A	B	A	B	A	B
7H	SCRI_RS_181338	416.408	A	A	A	A	A	A	A	A	A	B	A	A	A	A	A	B	B	A	A	A	B	A	A	B	A	A	A	-	A	B	A	A	A	A	A	A	B	H	A	B	A	A	B	A	B	A	B
7H	SCRI_RS_196885	416.408	A	A	A	A	A	A	A	A	A	B	A	A	A	A	A	B	B	A	A	A	B	A	A	B	A	A	A	A	A	B	A	A	A	A	A	A	B	H	A	B	A	A	B	A	B	A	B
7H	BOPA2_12_11051	416.408	A	A	A	A	A	A	A	A	A	B	A	A	A	A	A	B	B	A	A	A	B	A	A	B	A	A	A	-	A	B	A	A	A	A	A	A	B	H	A	B	A	A	B	A	B	A	B
7H	GBM1102	421.171	A	A	A	A	A	A	A	A	A	B	A	A	A	A	A	B	B	A	A	A	B	A	A	B	A	A	A	A	A	B	A	A	A	A	A	A	B	A	B	B	A	A	B	A	B	A	B
- Indicates no data
A is ZGMLEL genotype; B is Schooner genotype; H is hetrezygous genotype
[truncated: 143 more columns]
