# Supplementary material for: Identification of QTLs controlling grain protein concentration using a high-density SNP and SSR linkage map in barley (Hordeum vulgare L.)
Source: BMC Plant Biol. 2017 Jul 11;17:122. doi: 10.1186/s12870-017-1067-6 (PMC5504602; doi:10.1186/s12870-017-1067-6)
Supplement: Supplementary file 5 — Alignments of SNP markers to barley reference sequence. (XLSX 76 kb) [file 12870_2017_1067_MOESM5_ESM.xlsx]

## Sheet: Sheet1
Table S4 Alignments of SNP markers to barley reference sequence
ID	chr	query-start	query-end	subject-start	subject-end
BOPA2_12_30653	1	1	122	3975	3855
SCRI_RS_185058	4	4	122	27632	27752
SCRI_RS_32890	4	4	122	27752	27632
SCRI_RS_173731	4	4	122	58425	58537
SCRI_RS_163112	4	4	122	81948	82068
SCRI_RS_149873	4	4	122	133229	133109
SCRI_RS_150051	4	4	122	218923	219046
SCRI_RS_164381	4	4	95	226198	226286
SCRI_RS_180989	1	1	122	252099	251979
SCRI_RS_176074	4	4	122	268380	268260
BOPA1_3107-422	1	1	242	295427	295667
BOPA2_12_10420	1	1	122	295468	295348
SCRI_RS_204276	1	1	122	306935	306815
SCRI_RS_138156	1	1	74	519210	519282
SCRI_RS_138128	1	1	122	520030	520149
BOPA1_7174-365	1	1	242	523228	523468
SCRI_RS_206744	4	4	105	546123	546020
SCRI_RS_222283	4	4	122	546887	546816
SCRI_RS_120053	1	1	84	653585	653527
BOPA1_7385-763	4	4	242	662283	662100
SCRI_RS_113745	1	1	122	805865	805985
BOPA1_6195-2137	1	1	242	809434	809280
BOPA2_12_30715	1	1	122	883505	883625
BOPA2_12_10036	7	7	122	1103910	1104030
SCRI_RS_92998	7	7	96	1182318	1182286
BOPA1_3220-723	1	1	204	1205012	1204810
SCRI_RS_124234	1	1	122	1730769	1730868
SCRI_RS_148734	2	2	122	1817872	1817760
SCRI_RS_175550	2	2	81	2119893	2119972
SCRI_RS_136200	2	2	122	2123137	2123017
SCRI_RS_187638	2	2	122	2233539	2233659
SCRI_RS_161137	1	1	122	2259922	2259802
SCRI_RS_139708	2	2	122	2334299	2334179
SCRI_RS_163314	2	2	122	2436781	2436853
SCRI_RS_135585	2	2	122	2439545	2439665
SCRI_RS_166816	2	2	122	2619434	2619314
SCRI_RS_200895	7	7	122	2785213	2785333
SCRI_RS_200389	7	7	122	2786794	2786674
SCRI_RS_168487	6	6	122	3592203	3592083
BOPA2_12_30933	1	1	122	4331327	4331207
BOPA2_12_11011	1	1	100	4331597	4331499
SCRI_RS_179144	1	1	122	4332626	4332506
SCRI_RS_10770	6	6	122	4492816	4492936
SCRI_RS_194023	6	6	122	4859380	4859500
SCRI_RS_229445	7	7	122	4950079	4950199
SCRI_RS_194048	6	6	119	5094444	5094561
SCRI_RS_177315	7	7	122	5370644	5370739
SCRI_RS_153928	6	6	122	5495278	5495158
SCRI_RS_13615	7	7	122	6155584	6155704
SCRI_RS_56	6	6	122	6323517	6323397
SCRI_RS_153023	6	6	122	6524297	6524417
BOPA2_12_11300	4	4	122	8082676	8082796
BOPA2_12_30150	4	4	122	8098253	8098133
SCRI_RS_219136	4	4	122	8102461	8102581
SCRI_RS_88391	2	2	122	8209826	8209946
SCRI_RS_145228	4	4	96	8332270	8332364
SCRI_RS_13476	2	2	122	8375050	8374930
BOPA1_984-583	7	7	242	8473148	8472908
SCRI_RS_154075	4	4	116	8523873	8523987
SCRI_RS_197394	4	4	122	8577941	8578061
SCRI_RS_220110	4	4	122	8578415	8578535
SCRI_RS_180891	4	4	122	8661787	8661673
BOPA1_2065-3135	4	4	242	8956693	8956933
SCRI_RS_105960	4	4	122	9064426	9064546
BOPA2_12_30540	4	4	122	9086500	9086380
SCRI_RS_235976	7	7	122	9190258	9190318
SCRI_RS_190541	7	7	122	9415058	9415178
SCRI_RS_333	7	7	112	9631257	9631147
SCRI_RS_231057	2	2	112	9726750	9726640
SCRI_RS_119628	4	4	122	10750971	10750871
SCRI_RS_130592	1	1	122	10955807	10955687
BOPA2_12_30948	1	1	122	11259657	11259777
SCRI_RS_13972	1	1	122	11546414	11546294
SCRI_RS_169668	1	1	122	11555440	11555335
BOPA1_2055-947	4	4	239	11751670	11751867
SCRI_RS_154178	4	4	72	11767597	11767527
SCRI_RS_150585	4	4	122	11770017	11769897
SCRI_RS_189465	1	1	115	12316819	12316706
SCRI_RS_204158	2	2	122	12594956	12594836
BOPA2_12_30155	2	2	122	12647426	12647546
SCRI_RS_232660	1	1	98	12708433	12708529
SCRI_RS_128285	1	1	122	12710617	12710737
SCRI_RS_136706	5	5	122	12730636	12730739
BOPA1_10922-503	1	1	242	12880284	12880092
SCRI_RS_12719	4	4	122	13008389	13008269
SCRI_RS_162743	4	4	122	13079140	13079020
BOPA2_12_30876	1	1	122	13122978	13122858
SCRI_RS_127657	4	4	121	13198380	13198499
SCRI_RS_7720	5	5	122	13203997	13203877
SCRI_RS_139519	6	6	122	14452323	14452443
SCRI_RS_144545	2	2	122	14483313	14483433
SCRI_RS_207376	6	6	122	14520830	14520950
SCRI_RS_190870	6	6	122	14522184	14522304
SCRI_RS_62666	6	6	91	15037124	15037199
BOPA2_12_31285	7	7	122	15639264	15639144
BOPA1_1066-2110	6	6	242	15673892	15674132
SCRI_RS_183580	6	6	122	15674740	15674620
SCRI_RS_158433	2	2	105	15732079	15731989
SCRI_RS_144773	7	7	122	15819089	15818969
BOPA1_6510-1430	7	7	177	15822041	15821940
SCRI_RS_189122	6	6	116	15826713	15826827
SCRI_RS_98829	7	7	122	15842937	15843057
BOPA1_4277-1901	2	2	158	16057965	16058121
SCRI_RS_194866	7	7	120	16109146	16109028
SCRI_RS_213960	6	6	67	16316861	16316802
SCRI_RS_126944	7	7	47	16322216	16322170
SCRI_RS_222330	7	7	122	16493988	16494105
SCRI_RS_205100	5	5	80	17007901	17007823
BOPA1_4447-231	6	6	200	17131707	17131525
SCRI_RS_154683	2	2	55	17667734	17667680
SCRI_RS_108416	5	5	122	17929617	17929737
SCRI_RS_171221	1	1	122	18120201	18120093
SCRI_RS_88375	1	1	122	18136598	18136478
SCRI_RS_14227	1	1	122	18155973	18155855
SCRI_RS_124926	1	1	122	18200606	18200726
BOPA1_791-1113	2	2	242	18277299	18277059
SCRI_RS_153360	1	1	117	19171915	19172030
SCRI_RS_138043	1	1	115	19188473	19188586
SCRI_RS_150226	1	1	122	19312840	19312960
BOPA2_12_30241	1	1	94	19423140	19423048
SCRI_RS_4891	1	1	95	19446450	19446357
BOPA1_2832-377	4	4	212	19520108	19519932
SCRI_RS_27067	5	5	101	19657526	19657427
BOPA1_4098-758	4	4	242	19710320	19710560
BOPA1_3687-271	4	4	187	19776260	19776138
SCRI_RS_104699	5	5	122	19801456	19801336
BOPA1_4611-178	6	6	242	19951066	19951307
SCRI_RS_144042	5	5	122	20029254	20029134
BOPA1_6208-987	4	4	242	20114081	20113841
SCRI_RS_7704	4	4	74	20123380	20123308
BOPA1_3688-1291	3	3	189	20530627	20530440
SCRI_RS_39834	4	4	122	20708509	20708629
SCRI_RS_233272	2	2	92	22422305	22422395
SCRI_RS_192386	2	2	120	22547107	22547225
BOPA1_3187-1073	7	7	242	22683597	22683357
SCRI_RS_145415	7	7	122	22942580	22942460
BK_13	2	2	140	22953602	22953464
SCRI_RS_225074	4	4	122	23411167	23411287
SCRI_RS_166520	7	7	122	23490032	23489912
SCRI_RS_143144	4	4	122	23837243	23837123
SCRI_RS_186520	6	6	122	24796424	24796544
BOPA2_12_30530	7	7	119	24840379	24840262
BOPA1_7848-441	6	6	242	24890481	24890721
SCRI_RS_147090	6	6	122	24924217	24924097
SCRI_RS_223021	7	7	122	25146636	25146756
SCRI_RS_192783	2	2	122	26075334	26075410
BOPA1_3164-1386	6	6	242	27023672	27023912
BOPA2_12_10880	2	2	122	27117561	27117441
SCRI_RS_160641	7	7	122	27346093	27345973
SCRI_RS_143250	2	2	122	27441243	27441360
BOPA1_2029-1143	2	2	184	27607859	27608041
SCRI_RS_186448	2	2	122	27608750	27608630
SCRI_RS_204453	7	7	122	27745963	27745869
SCRI_RS_115905	2	2	122	27786922	27787042
SCRI_RS_153693	2	2	61	27855843	27855903
SCRI_RS_155612	2	2	122	27857656	27857776
SCRI_RS_12516	2	2	86	27881936	27881855
SCRI_RS_29353	7	7	114	28425796	28425692
BOPA2_12_30864	4	4	122	28959301	28959181
SCRI_RS_11012	3	3	106	29431903	29432007
BOPA2_12_30571	3	3	122	29434182	29434062
SCRI_RS_192875	3	3	122	29461458	29461338
SCRI_RS_196285	6	6	122	30209408	30209288
SCRI_RS_140819	2	2	122	30885359	30885479
BOPA1_7144-973	2	2	242	30947997	30948237
SCRI_RS_125560	6	6	122	31983285	31983165
SCRI_RS_147692	6	6	122	33022852	33022972
BOPA1_12210-480	6	6	149	33030581	33030728
SCRI_RS_219061	6	6	122	33041521	33041641
BOPA2_12_11455	6	6	122	33054407	33054287
SCRI_RS_165352	6	6	122	33055394	33055274
SCRI_RS_115036	6	6	122	33493423	33493303
SCRI_RS_202811	7	7	122	33674267	33674387
SCRI_RS_154007	7	7	122	33715803	33715923
SCRI_RS_114631	7	7	122	33776017	33775897
SCRI_RS_114639	7	7	122	33776917	33776797
SCRI_RS_237670	7	7	122	33796435	33796555
BOPA2_12_30702	7	7	122	34210445	34210325
SCRI_RS_160723	7	7	122	34301916	34301796
SCRI_RS_168118	6	6	38	34399128	34399091
SCRI_RS_163976	7	7	121	34404379	34404260
SCRI_RS_10302	2	2	98	34783318	34783222
BOPA2_12_21003	4	4	122	35409153	35409033
BOPA2_12_20803	7	7	84	35486236	35486318
SCRI_RS_145412	4	4	102	35526215	35526315
SCRI_RS_220780	7	7	122	35536713	35536833
SCRI_RS_179005	7	7	122	35604799	35604679
SCRI_RS_207162	2	2	122	35742907	35743027
SCRI_RS_182371	2	2	122	35743887	35744007
SCRI_RS_202424	3	3	100	35766577	35766675
SCRI_RS_6956	4	4	122	35817979	35818099
SCRI_RS_157378	6	6	122	35979042	35979155
SCRI_RS_102426	6	6	122	36052582	36052702
SCRI_RS_231185	3	3	122	36574210	36574330
BOPA1_5448-298	6	6	196	36809124	36808999
SCRI_RS_110647	2	2	122	36965475	36965548
SCRI_RS_209500	7	7	122	37314903	37315023
SCRI_RS_236580	7	7	122	37476696	37476576
BOPA1_2124-984	7	7	242	37795268	37795028
SCRI_RS_160602	7	7	122	37801674	37801554
SCRI_RS_201868	7	7	122	37867422	37867322
BOPA1_816-265	2	2	202	37924599	37924799
SCRI_RS_150028	6	6	122	38188585	38188503
BOPA2_12_10847	2	2	112	38348702	38348812
BOPA2_12_30748	2	2	122	38367786	38367666
SCRI_RS_183399	4	4	122	38701000	38700880
SCRI_RS_199987	3	3	122	38783135	38783015
BOPA1_3709-716	2	2	242	39973935	39974175
SCRI_RS_174935	2	2	122	39977560	39977440
SCRI_RS_75805	4	4	122	40001553	40001643
BOPA2_12_10171	4	4	122	40003669	40003549
SCRI_RS_206586	2	2	122	40095853	40095973
BOPA1_864-594	2	2	242	40262846	40262606
SCRI_RS_207244	2	2	122	40513394	40513514
SCRI_RS_89851	2	2	122	40515654	40515770
BOPA1_ABC03253-1-2-279	2	2	219	40516119	40515903
SCRI_RS_78277	2	2	99	40563000	40562903
SCRI_RS_158687	2	2	77	40575576	40575651
BOPA1_2964-382	2	2	232	40742507	40742737
BOPA2_12_10218	7	7	122	41233260	41233140
BOPA2_12_30785	3	3	122	41460832	41460712
SCRI_RS_161702	1	1	122	41555012	41554892
SCRI_RS_116548	1	1	100	41557710	41557612
SCRI_RS_187842	5	5	122	42000082	42000202
SCRI_RS_184784	1	1	122	42371431	42371551
SCRI_RS_127994	3	3	122	42767755	42767635
BOPA2_12_10063	4	4	122	42858349	42858469
SCRI_RS_220122	4	4	122	42935594	42935714
SCRI_RS_190764	4	4	36	42972017	42972052
BOPA2_12_10347	4	4	122	43428944	43428824
BOPA1_10255-529	4	4	232	43461293	43461063
SCRI_RS_116338	4	4	122	43464313	43464193
SCRI_RS_141140	1	1	122	44399144	44399024
BOPA1_1180-70	4	4	190	45322182	45321995
BOPA1_3277-446	1	1	242	46364312	46364072
SCRI_RS_145348	5	5	122	46450849	46450969
SCRI_RS_9480	1	1	122	46455925	46456042
SCRI_RS_199179	1	1	94	46457377	46457469
SCRI_RS_199178	1	1	122	46459132	46459012
SCRI_RS_132461	1	1	122	47211971	47212091
SCRI_RS_143259	6	6	82	47752605	47752525
SCRI_RS_154981	2	2	120	47840860	47840940
SCRI_RS_11338	3	3	122	47863283	47863355
BOPA2_12_30432	2	2	122	47884633	47884753
SCRI_RS_177405	2	2	60	47884876	47884933
BOPA2_12_31475	3	3	122	48023645	48023765
SCRI_RS_239889	6	6	122	48335389	48335269
SCRI_RS_183171	1	1	122	48959632	48959512
SCRI_RS_209176	7	7	122	50456536	50456416
BOPA2_12_31305	7	7	122	50471913	50471793
SCRI_RS_126627	3	3	96	50506163	50506069
BOPA2_12_30065	7	7	122	50627893	50627797
SCRI_RS_91662	7	7	122	50632581	50632682
BOPA1_2585-2901	7	7	216	50633155	50633369
BOPA1_6354-1193	3	3	242	50817049	50817289
SCRI_RS_220205	5	5	122	50887986	50888106
SCRI_RS_204593	5	5	122	51087188	51087308
BOPA2_12_30654	5	5	122	51159418	51159298
BOPA2_12_31312	5	5	122	51209800	51209920
SCRI_RS_179958	5	5	122	51210186	51210066
SCRI_RS_200297	3	3	98	51444535	51444631
SCRI_RS_141655	2	2	122	51602141	51602261
SCRI_RS_41263	2	2	122	51710674	51710794
SCRI_RS_162581	6	6	122	52045001	52045121
SCRI_RS_210025	6	6	122	52091928	52091808
SCRI_RS_152174	6	6	122	52122396	52122276
SCRI_RS_171247	6	6	122	52145459	52145579
SCRI_RS_155654	6	6	122	52148947	52149067
SCRI_RS_128460	6	6	105	52280593	52280696
SCRI_RS_200067	6	6	122	52326334	52326224
BOPA2_12_31433	6	6	109	52327862	52327755
SCRI_RS_192720	6	6	122	52363705	52363585
SCRI_RS_211299	6	6	75	52370324	52370397
BOPA2_12_10910	6	6	103	52389537	52389636
SCRI_RS_236452	6	6	122	52408745	52408865
SCRI_RS_196459	6	6	122	52424438	52424558
SCRI_RS_188949	6	6	122	52427311	52427230
SCRI_RS_120783	6	6	122	52504756	52504876
SCRI_RS_238639	6	6	122	52656384	52656264
BOPA1_2041-1317	6	6	242	52681901	52682141
BOPA2_12_30143	7	7	122	52876807	52876927
SCRI_RS_193044	7	7	122	52878432	52878312
SCRI_RS_133544	6	6	122	52913374	52913494
SCRI_RS_176	6	6	85	52941895	52941978
SCRI_RS_186130	7	7	122	52962007	52962065
SCRI_RS_202061	7	7	122	52967291	52967398
BOPA2_12_30510	6	6	122	53342213	53342331
SCRI_RS_153735	3	3	122	54818648	54818768
SCRI_RS_166122	3	3	79	54819208	54819285
SCRI_RS_141081	3	3	122	54819781	54819900
SCRI_RS_886	3	3	122	54829861	54829741
SCRI_RS_230096	3	3	122	55982173	55982293
SCRI_RS_146235	6	6	122	58553987	58554107
SCRI_RS_151282	6	6	80	58557994	58557916
BOPA1_2265-363	1	1	242	60841440	60841672
BOPA2_12_31122	3	3	122	60919093	60918973
BOPA1_3710-852	1	1	242	60969487	60969727
BOPA2_12_30353	6	6	122	61682389	61682269
SCRI_RS_188937	1	1	122	61714097	61714217
SCRI_RS_182631	1	1	122	61715968	61715848
BOPA2_12_30316	6	6	122	61716593	61716713
SCRI_RS_228181	6	6	122	61885368	61885488
SCRI_RS_239962	6	6	101	61893170	61893268
SCRI_RS_157299	6	6	45	61896127	61896170
SCRI_RS_238855	6	6	122	61903964	61903844
SCRI_RS_151764	1	1	122	61922404	61922284
SCRI_RS_140158	6	6	122	61942511	61942631
SCRI_RS_196458	6	6	94	61952025	61951933
BOPA2_12_30133	6	6	122	61968735	61968855
SCRI_RS_189254	6	6	122	61989356	61989459
SCRI_RS_187497	6	6	122	61993606	61993486
SCRI_RS_119674	6	6	122	62013421	62013541
BOPA1_1041-1441	6	6	203	62021710	62021827
SCRI_RS_125000	7	7	122	62044155	62044275
SCRI_RS_182367	6	6	122	62123231	62123136
SCRI_RS_121633	6	6	122	62169693	62169763
SCRI_RS_182004	6	6	122	62173230	62173350
BOPA1_2702-284	6	6	231	62199986	62199757
BOPA2_12_31467	1	1	122	62200736	62200856
BOPA1_3379-1037	6	6	242	62242718	62242958
BOPA2_12_30186	6	6	122	62370898	62371018
BOPA2_12_30609	3	3	122	62460431	62460311
BOPA2_12_10159	1	1	115	62570912	62570799
SCRI_RS_200882	6	6	122	62588558	62588652
BOPA1_4191-268	6	6	242	62610927	62611167
BOPA1_3378-619	6	6	242	62932394	62932154
SCRI_RS_168455	6	6	50	63521400	63521449
SCRI_RS_152122	7	7	122	63532853	63532750
BOPA1_1009-1089	6	6	242	64423900	64424140
SCRI_RS_205857	6	6	104	64588505	64588433
SCRI_RS_214559	1	1	122	64926972	64926852
BOPA2_12_30683	1	1	122	65258414	65258534
BOPA2_12_30545	7	7	122	66953263	66953383
SCRI_RS_171008	7	7	92	67270210	67270120
SCRI_RS_202653	7	7	122	67348882	67348762
SCRI_RS_168111	6	6	122	67585528	67585408
SCRI_RS_229103	2	2	93	69327863	69327952
BOPA2_12_31092	6	6	122	69840364	69840256
BOPA2_12_30658	6	6	122	69968647	69968767
BOPA2_12_30317	6	6	122	70041410	70041530
BOPA1_3764-666	6	6	206	70120797	70120593
SCRI_RS_178619	7	7	122	71219424	71219523
SCRI_RS_221759	1	1	122	71339861	71339741
BOPA1_ABC08769-1-1-205	6	6	242	71395341	71395581
SCRI_RS_182479	3	3	70	73982655	73982723
SCRI_RS_138111	7	7	122	74612048	74611928
SCRI_RS_173531	2	2	122	75178199	75178319
SCRI_RS_158928	2	2	95	75179684	75179591
SCRI_RS_198460	2	2	84	75302555	75302637
BOPA2_12_31169	2	2	122	75393106	75393226
BOPA2_12_30880	7	7	122	75981832	75981712
SCRI_RS_147342	6	6	122	77453604	77453724
BOPA1_585-342	5	5	242	80350446	80350206
SCRI_RS_208698	7	7	81	81062575	81062654
BOPA1_2417-924	2	2	242	82411608	82411848
SCRI_RS_7368	5	5	92	82945468	82945558
SCRI_RS_167829	5	5	122	83529359	83529479
SCRI_RS_7189	5	5	122	83656344	83656464
SCRI_RS_158981	5	5	122	84969858	84969738
SCRI_RS_9980	6	6	122	85306088	85306208
BOPA2_12_30782	6	6	122	86208441	86208321
SCRI_RS_232893	6	6	122	86230250	86230130
BOPA2_12_11096	2	2	122	88001494	88001374
SCRI_RS_175065	2	2	122	88833888	88833768
SCRI_RS_229041	7	7	122	90744821	90744701
BOPA1_2601-171	2	2	242	91067084	91067324
BOPA1_5297-796	1	1	242	91588924	91588684
BOPA1_2669-1012	7	7	242	91822780	91822540
BOPA1_11912-654	7	7	170	91862883	91862715
SCRI_RS_159066	7	7	113	93200430	93200514
SCRI_RS_219247	3	3	110	93568404	93568296
BOPA2_12_30149	7	7	122	95929308	95929426
SCRI_RS_132425	7	7	122	95931799	95931679
BOPA1_4331-1475	2	2	242	98344362	98344122
SCRI_RS_189045	3	3	122	99994741	99994621
SCRI_RS_116842	6	6	85	101368816	101368733
SCRI_RS_199897	2	2	122	106008507	106008627
SCRI_RS_199898	2	2	122	106015175	106015055
BOPA1_9060-471	2	2	187	107409388	107409573
SCRI_RS_10398	2	2	122	107445276	107445156
SCRI_RS_154617	2	2	122	107540007	107540127
BOPA2_12_31441	7	7	122	107912421	107912541
BOPA2_12_10235	1	1	122	108042344	108042464
SCRI_RS_143927	1	1	122	108414608	108414548
BOPA2_12_31474	2	2	122	108720451	108720331
BOPA2_12_31408	2	2	122	111190626	111190506
BOPA1_5088-59	2	2	185	114323735	114323918
BOPA1_2580-1456	2	2	242	114348118	114347941
BOPA1_887-736	2	2	228	114600245	114600404
BOPA1_1292-406	2	2	242	115010465	115010678
SCRI_RS_155546	2	2	122	115042246	115042126
SCRI_RS_186443	2	2	122	116382115	116381995
BOPA1_3186-1560	7	7	218	118074728	118074857
SCRI_RS_139962	7	7	122	118127613	118127493
SCRI_RS_198865	2	2	122	119789183	119789063
SCRI_RS_125353	6	6	122	120823127	120823247
SCRI_RS_135049	6	6	122	120922039	120922159
BOPA2_12_30473	6	6	82	121140947	121140867
SCRI_RS_193640	1	1	122	123187546	123187426
BOPA1_6553-328	5	5	242	124481582	124481342
SCRI_RS_194216	2	2	122	124959159	124959279
BOPA1_ABC10636-1-4-285	1	1	242	126467812	126467572
BOPA2_12_30522	1	1	101	126997019	126996933
BOPA2_12_30243	1	1	122	128458794	128458674
BOPA2_12_30569	6	6	122	128469759	128469639
BOPA2_12_10938	1	1	122	129465640	129465520
BOPA2_12_30306	1	1	122	130608298	130608418
BOPA1_3217-929	1	1	242	133004646	133004886
SCRI_RS_220535	4	4	122	133507226	133507346
SCRI_RS_176091	4	4	122	133526575	133526455
SCRI_RS_2937	4	4	122	133549049	133549169
SCRI_RS_169389	4	4	122	134064718	134064838
SCRI_RS_188580	4	4	97	134073018	134072923
SCRI_RS_190401	4	4	122	134347223	134347103
SCRI_RS_130686	4	4	122	134923157	134923277
SCRI_RS_144592	2	2	122	135798126	135798006
SCRI_RS_125325	2	2	122	135831883	135832003
BOPA1_3662-381	2	2	220	135914257	135914085
SCRI_RS_135637	4	4	122	137265692	137265812
BOPA2_12_30777	4	4	117	137713273	137713359
BOPA1_1944-1901	4	4	236	137877932	137878130
BOPA2_12_30488	4	4	122	138878704	138878584
SCRI_RS_154048	4	4	122	140222306	140222186
BOPA1_5050-1101	3	3	242	141790170	141790410
SCRI_RS_6099	2	2	107	142315933	142316038
SCRI_RS_187110	2	2	122	142413035	142413155
BOPA1_ConsensusGBS0342-1	1	1	204	145590204	145590406
BOPA2_12_30438	1	1	122	145613024	145613116
BOPA2_12_30562	1	1	102	146281574	146281674
SCRI_RS_85918	1	1	60	146410234	146410175
BOPA2_12_30043	1	1	122	147020739	147020619
SCRI_RS_186830	1	1	122	147034944	147034837
SCRI_RS_17924	1	1	122	147163035	147163155
SCRI_RS_139785	1	1	122	147453291	147453411
BOPA2_12_30997	7	7	97	147995492	147995397
BOPA2_12_31208	1	1	122	148023228	148023348
BOPA2_12_11169	1	1	103	149312531	149312632
SCRI_RS_17256	1	1	100	153236674	153236772
BOPA1_ABC14148-1-1-177	1	1	242	153284746	153284506
BOPA1_8166-525	1	1	198	153549631	153549827
SCRI_RS_149726	1	1	80	154121648	154121726
SCRI_RS_149971	1	1	122	154131995	154131875
BOPA1_7090-1260	1	1	242	155576654	155576463
SCRI_RS_189586	1	1	122	155626211	155626331
BOPA1_ABC11913-1-1-104	1	1	225	156699385	156699162
SCRI_RS_188822	4	4	122	157490674	157490757
BOPA1_4793-777	1	1	242	158019217	158019456
SCRI_RS_235641	7	7	122	158341656	158341536
SCRI_RS_141511	1	1	122	158633276	158633156
BOPA1_8717-244	1	1	183	160273569	160273725
BOPA2_12_30796	1	1	122	160451964	160451863
SCRI_RS_222933	2	2	119	160476431	160476541
BOPA2_12_30404	1	1	122	160708020	160707900
BOPA1_1866-866	1	1	242	160708080	160707840
BOPA1_8889-842	2	2	242	161432629	161432389
SCRI_RS_140553	7	7	122	163191479	163191566
BOPA2_12_11492	7	7	122	163407478	163407358
BOPA1_2429-1929	7	7	242	163842994	163843234
BOPA2_12_10300	1	1	122	163917780	163917900
BOPA1_4849-1248	7	7	242	164253632	164253392
SCRI_RS_108830	7	7	122	165590931	165591051
SCRI_RS_128706	3	3	122	166102048	166101928
BOPA1_ABC05818-1-2-271	7	7	242	166766254	166766014
BOPA1_ABC02639-1-4-370	1	1	197	169102505	169102310
SCRI_RS_160916	1	1	122	171194895	171194775
SCRI_RS_2834	6	6	122	175784915	175785035
SCRI_RS_131341	6	6	122	175786045	175786165
SCRI_RS_213103	1	1	91	178551187	178551276
BOPA1_8613-278	1	1	242	178795387	178795602
SCRI_RS_124377	1	1	99	179583515	179583418
SCRI_RS_138691	1	1	122	179811978	179812097
BOPA2_12_30581	7	7	112	181752383	181752273
BOPA2_12_30344	7	7	122	202249378	202249498
BOPA1_3689-1101	1	1	239	211430459	211430696
SCRI_RS_82327	1	1	122	242859774	242859894
BOPA2_12_11190	4	4	115	246201951	246201838
BOPA1_ABC11989-1-2-148	7	7	242	249436018	249435778
SCRI_RS_151367	7	7	122	250722649	250722769
SCRI_RS_222102	3	3	122	254907705	254907585
BOPA1_2251-643	7	7	242	258911899	258911659
SCRI_RS_173916	3	3	122	267223638	267223518
SCRI_RS_186341	3	3	117	267225109	267224992
SCRI_RS_165264	3	3	122	267931066	267931186
SCRI_RS_164254	3	3	122	268116594	268116714
SCRI_RS_238625	3	3	122	268120463	268120554
BOPA1_ABC04214-1-2-360	3	3	197	268626395	268626590
SCRI_RS_169606	3	3	98	270278098	270278034
BOPA2_12_30750	1	1	122	271079391	271079293
BOPA2_12_30348	1	1	122	271625012	271625132
BOPA2_12_30672	1	1	122	271801930	271802050
SCRI_RS_119743	1	1	122	271804311	271804191
SCRI_RS_148600	1	1	122	275442546	275442666
BOPA1_8743-197	1	1	202	278592925	278593125
BOPA2_12_30786	1	1	122	280590501	280590381
SCRI_RS_178900	3	3	122	282182683	282182563
SCRI_RS_213411	3	3	122	282502391	282502271
BOPA2_12_30618	3	3	122	283309232	283309112
SCRI_RS_157545	3	3	105	283912567	283912506
SCRI_RS_167877	1	1	119	284197077	284196960
SCRI_RS_153733	1	1	61	284385734	284385788
SCRI_RS_11126	3	3	122	284540690	284540810
BOPA1_5183-924	3	3	242	284708970	284709210
BOPA1_10012-1239	3	3	242	285249218	285248978
SCRI_RS_156396	5	5	122	285645345	285645465
SCRI_RS_206061	5	5	122	289791459	289791339
BOPA1_1337-638	7	7	190	290622561	290622430
SCRI_RS_193401	1	1	107	295303844	295303743
SCRI_RS_188820	1	1	96	295844478	295844572
SCRI_RS_1445	1	1	122	296792644	296792764
SCRI_RS_207335	1	1	122	296804001	296803881
SCRI_RS_229636	1	1	45	298910330	298910374
SCRI_RS_182177	5	5	120	299069948	299069889
SCRI_RS_235638	5	5	122	299071768	299071648
SCRI_RS_209398	5	5	106	299960849	299960953
SCRI_RS_180342	5	5	122	300596495	300596615
SCRI_RS_150803	5	5	117	300835858	300835929
SCRI_RS_160506	5	5	122	300997974	300997854
SCRI_RS_159056	5	5	87	301961383	301961340
SCRI_RS_161222	5	5	122	301967692	301967583
SCRI_RS_199682	5	5	74	303026429	303026501
SCRI_RS_122216	1	1	122	303997391	303997301
SCRI_RS_134798	5	5	122	304036618	304036498
SCRI_RS_75826	5	5	112	304184887	304184777
SCRI_RS_225107	1	1	122	305133291	305133171
BOPA2_12_10201	1	1	122	305154666	305154786
BOPA2_12_31140	7	7	122	306805448	306805328
SCRI_RS_100503	1	1	122	308985828	308985948
SCRI_RS_152795	1	1	122	309066514	309066634
BOPA1_3845-1089	1	1	242	310014030	310014270
BOPA1_3042-1225	4	4	242	310096876	310097116
SCRI_RS_165072	1	1	122	310172663	310172783
SCRI_RS_201072	1	1	122	310173689	310173569
SCRI_RS_207081	1	1	86	310252111	310252195
SCRI_RS_907	1	1	79	310318723	310318646
SCRI_RS_213455	1	1	122	310466959	310467079
SCRI_RS_121978	1	1	122	310537697	310537782
BOPA2_12_30821	1	1	122	311230435	311230555
SCRI_RS_211274	1	1	122	311230894	311230965
SCRI_RS_179793	1	1	110	311346615	311346516
SCRI_RS_145305	1	1	122	311417152	311417272
BOPA1_5480-826	7	7	242	311856048	311856267
SCRI_RS_237999	1	1	76	313912881	313912955
SCRI_RS_13964	5	5	100	323596618	323596716
SCRI_RS_147462	5	5	122	323839164	323839284
SCRI_RS_157305	5	5	122	327634417	327634537
BOPA2_12_20685	7	7	122	331817096	331817216
BOPA1_1676-557	7	7	205	333011210	333011007
BOPA1_ABC17741-1-2-493	5	5	198	334762612	334762808
SCRI_RS_220389	5	5	122	334805152	334805272
SCRI_RS_235908	5	5	122	334808197	334808077
BOPA2_12_30644	5	5	122	335222771	335222666
SCRI_RS_239686	1	1	96	335766318	335766412
BOPA1_2877-867	1	1	165	335804756	335804850
SCRI_RS_180349	1	1	115	335892681	335892568
BOPA2_12_10313	1	1	98	342202389	342202293
SCRI_RS_194015	1	1	53	342225604	342225552
BOPA1_11603-445	1	1	242	342274553	342274313
SCRI_RS_151894	1	1	122	342735476	342735356
BOPA1_283-1432	4	4	242	344887510	344887270
SCRI_RS_116661	1	1	122	349250323	349250443
BOPA1_ABC05369-1-3-231	4	4	242	349970918	349971158
SCRI_RS_170810	1	1	122	351034264	351034384
SCRI_RS_204611	1	1	122	351035160	351035040
SCRI_RS_108473	3	3	122	351092176	351092296
SCRI_RS_85391	1	1	111	351105704	351105813
SCRI_RS_238114	3	3	85	351449832	351449749
SCRI_RS_151228	1	1	122	352009497	352009377
SCRI_RS_186923	3	3	122	352503327	352503447
SCRI_RS_137552	3	3	122	352853188	352853308
BOPA2_12_31372	3	3	122	353208159	353208039
BOPA1_4728-1735	3	3	242	353553496	353553736
SCRI_RS_225537	3	3	122	353638440	353638320
BOPA2_12_30009	3	3	122	353668783	353668903
BOPA1_ABC11783-1-1-99	3	3	220	354469291	354469073
SCRI_RS_141166	3	3	122	356150878	356150764
SCRI_RS_219354	3	3	122	356644882	356645002
SCRI_RS_186504	3	3	122	357427979	357428099
SCRI_RS_223712	5	5	122	358469956	358469841
BOPA1_2066-1133	3	3	242	359327184	359326944
SCRI_RS_162773	5	5	122	360120659	360120779
BOPA1_4342-528	5	5	176	360274488	360274314
BOPA1_1910-1343	5	5	242	360466472	360466232
SCRI_RS_198009	5	5	122	360586584	360586464
SCRI_RS_8664	3	3	122	360790808	360790928
SCRI_RS_183588	1	1	122	363085075	363084955
BOPA1_1914-936	6	6	242	363744331	363744571
SCRI_RS_206731	6	6	122	364824897	364825017
SCRI_RS_4697	6	6	122	366080949	366080829
SCRI_RS_226330	6	6	122	366096447	366096567
SCRI_RS_237661	6	6	122	366097977	366098097
BOPA1_4233-63	5	5	242	370286710	370286950
SCRI_RS_153533	5	5	122	370662689	370662569
SCRI_RS_147940	5	5	122	370664509	370664389
BOPA1_1826-229	2	2	242	372375471	372375231
BOPA2_12_30804	6	6	122	375006532	375006412
SCRI_RS_154772	6	6	122	375091101	375091221
SCRI_RS_187114	6	6	122	375094524	375094404
SCRI_RS_143492	6	6	122	375142517	375142397
SCRI_RS_209993	6	6	122	375383905	375384015
SCRI_RS_160234	1	1	114	377002924	377002813
SCRI_RS_188360	1	1	122	380169660	380169540
SCRI_RS_138527	1	1	122	381586595	381586715
BOPA1_ABC04893-1-1-248	2	2	242	382962112	382961872
BOPA1_6655-978	1	1	242	383338443	383338203
BOPA2_12_30839	4	4	122	383501834	383501714
SCRI_RS_181239	1	1	122	384784127	384784247
BOPA2_12_31444	6	6	122	385463872	385463782
SCRI_RS_232544	6	6	122	385568250	385568130
SCRI_RS_226342	6	6	122	385651608	385651728
SCRI_RS_128287	5	5	117	385688588	385688674
SCRI_RS_156324	5	5	122	387774694	387774814
BOPA1_713-972	1	1	242	389129358	389129582
SCRI_RS_21080	1	1	122	389130446	389130326
SCRI_RS_145361	5	5	79	389918062	389917985
BOPA1_7504-485	5	5	176	390014498	390014388
BOPA1_5887-615	4	4	242	391376235	391376475
SCRI_RS_156208	1	1	120	391402273	391402155
SCRI_RS_4893	1	1	111	391437677	391437753
SCRI_RS_219726	1	1	122	391443731	391443611
SCRI_RS_237688	2	2	114	394331926	394332038
SCRI_RS_211289	6	6	122	397765239	397765359
SCRI_RS_181353	1	1	122	398160328	398160208
SCRI_RS_205235	5	5	122	399652627	399652747
BOPA1_3444-1044	1	1	242	402475787	402476027
SCRI_RS_228477	4	4	122	402868981	402869101
BOPA1_3716-910	4	4	242	402954975	402955215
BOPA2_12_10758	6	6	122	403737304	403737184
SCRI_RS_169672	6	6	122	404589680	404589560
BOPA1_11016-603	6	6	242	405412558	405412318
BOPA1_11931-389	5	5	211	405699885	405699676
BOPA1_8220-1223	6	6	242	408107960	408107720
BOPA1_9658-234	3	3	242	408303926	408304166
SCRI_RS_159611	5	5	122	408375560	408375644
BOPA1_10719-459	2	2	152	408406197	408406047
SCRI_RS_189408	2	2	122	408490138	408490258
BOPA1_3215-654	3	3	242	409026418	409026257
BOPA1_2027-1307	3	3	242	409029552	409029312
SCRI_RS_138888	2	2	90	409211770	409211689
SCRI_RS_204254	2	2	118	409236559	409236675
BOPA1_6326-1032	4	4	242	409446240	409446480
SCRI_RS_173348	3	3	122	409933901	409934021
BOPA2_12_31012	3	3	86	411058747	411058663
SCRI_RS_30973	2	2	122	411561001	411560881
SCRI_RS_158123	2	2	122	411615145	411615265
BOPA2_12_21128	5	5	122	412615925	412616045
SCRI_RS_167	6	6	93	412874426	412874517
BOPA1_171-1301	5	5	242	413090654	413090894
BOPA1_4313-482	6	6	242	413646207	413646447
BOPA1_3232-201	7	7	242	414508500	414508314
BOPA1_6714-579	5	5	168	416768977	416769143
BOPA1_ABC01644-1-3-379	2	2	242	417509518	417509758
BOPA1_ABC07566-2-1-82	2	2	119	417753800	417753917
BOPA1_10126-999	3	3	242	418585665	418585905
SCRI_RS_113574	4	4	122	419028032	419028152
BOPA1_5138-265	7	7	242	419934655	419934895
BOPA2_12_30998	7	7	122	419934848	419934968
BOPA1_9745-628	5	5	242	421448331	421448571
BOPA1_4389-551	5	5	242	421669052	421668812
SCRI_RS_1474	5	5	56	421754571	421754625
BOPA1_2338-1572	3	3	242	421997709	421997949
SCRI_RS_152172	3	3	58	422095362	422095419
SCRI_RS_152347	5	5	61	422468012	422467952
SCRI_RS_12836	3	3	122	422549411	422549291
SCRI_RS_155168	3	3	116	422561871	422561757
BOPA1_1275-734	2	2	242	423521464	423521238
SCRI_RS_214807	3	3	122	423679739	423679859
SCRI_RS_239779	5	5	121	423689628	423689515
BOPA1_ABC08184-2-1-35	3	3	90	423717973	423717885
SCRI_RS_162862	3	3	122	424097557	424097437
BOPA1_ABC06144-pHv86-01	5	5	191	424494714	424494525
BOPA2_12_30582	2	2	122	425127026	425126924
SCRI_RS_159661	3	3	122	425273396	425273516
SCRI_RS_236448	3	3	122	425563327	425563234
BOPA1_ABC14384-1-1-53	3	3	174	425731398	425731570
BOPA1_4184-393	3	3	103	426022223	426022312
BOPA2_12_31427	5	5	122	426320086	426319966
SCRI_RS_160332	5	5	118	426360593	426360709
BOPA2_12_30314	5	5	122	426572537	426572417
BOPA2_12_11475	6	6	122	426768699	426768819
BOPA1_ConsensusGBS0369-1	6	6	238	426805545	426805781
BOPA1_8048-952	6	6	242	426856498	426856738
SCRI_RS_1799	3	3	122	426978778	426978658
SCRI_RS_200042	3	3	122	427235951	427236071
SCRI_RS_171237	2	2	122	427385304	427385184
SCRI_RS_157479	3	3	122	427416150	427416030
SCRI_RS_135581	3	3	122	427474072	427473952
SCRI_RS_134925	2	2	122	427564451	427564571
SCRI_RS_231801	3	3	122	427684767	427684869
BOPA1_2616-2560	3	3	242	427707928	427708144
SCRI_RS_230975	3	3	122	428189322	428189202
BOPA1_7822-1474	4	4	86	428189356	428189441
SCRI_RS_219740	2	2	122	428333117	428332997
SCRI_RS_130616	3	3	122	428433709	428433829
BOPA1_8180-450	3	3	242	428434041	428433803
SCRI_RS_127140	3	3	122	428635007	428635127
SCRI_RS_238981	3	3	122	428712842	428712962
SCRI_RS_211224	3	3	122	428738178	428738298
SCRI_RS_232895	3	3	122	428742479	428742359
SCRI_RS_151068	4	4	122	428899493	428899569
BOPA1_5385-722	3	3	242	429079983	429079743
SCRI_RS_178907	3	3	122	429159680	429159791
SCRI_RS_154396	3	3	122	429488938	429489058
SCRI_RS_231031	3	3	122	429489457	429489577
BOPA1_2977-1925	4	4	242	429506171	429505947
SCRI_RS_136645	4	4	122	429526263	429526143
SCRI_RS_161118	5	5	122	429787428	429787548
BOPA2_12_30616	3	3	122	430161123	430161003
SCRI_RS_205595	6	6	122	431166337	431166457
SCRI_RS_152841	6	6	122	431181238	431181358
BOPA1_6205-683	6	6	164	431670317	431670157
BOPA1_8005-914	6	6	242	431730409	431730169
SCRI_RS_151921	2	2	81	433977857	433977935
SCRI_RS_240114	5	5	122	435236331	435236211
SCRI_RS_169913	2	2	122	436053884	436054004
SCRI_RS_142400	2	2	92	436503486	436503576
SCRI_RS_189861	4	4	122	436522024	436521904
BOPA1_ABC03181-1-1-164	2	2	242	436900248	436900488
SCRI_RS_116605	6	6	85	437733085	437733004
BOPA1_5554-1971	6	6	193	437782824	437782633
SCRI_RS_155808	2	2	122	437866385	437866265
BOPA1_7370-818	6	6	242	438886417	438886657
SCRI_RS_195938	2	2	122	438973650	438973530
SCRI_RS_155609	3	3	122	439077472	439077592
SCRI_RS_160216	3	3	122	439138203	439138304
SCRI_RS_156056	3	3	122	439141127	439141247
BOPA2_12_10609	3	3	122	439265619	439265499
BOPA2_12_30743	3	3	122	439273073	439272953
SCRI_RS_209210	6	6	122	442509628	442509748
SCRI_RS_219632	6	6	122	442757576	442757456
SCRI_RS_147819	5	5	102	443554682	443554582
SCRI_RS_153937	5	5	122	443589067	443589187
BOPA1_3685-894	5	5	242	443631311	443631501
SCRI_RS_170151	5	5	122	443748886	443748766
SCRI_RS_232871	5	5	122	443834282	443834402
SCRI_RS_179268	5	5	122	444510957	444510837
SCRI_RS_14456	3	3	113	444854777	444854666
BOPA2_12_30533	5	5	122	445084050	445083930
SCRI_RS_133948	6	6	122	446564578	446564458
SCRI_RS_10205	4	4	99	447470142	447470066
SCRI_RS_4522	1	1	119	447616348	447616231
BOPA1_4027-1814	1	1	242	447647093	447646853
SCRI_RS_132067	4	4	122	447883964	447883844
SCRI_RS_240059	5	5	86	448120755	448120839
SCRI_RS_10386	5	5	113	448122782	448122671
SCRI_RS_3016	6	6	122	448609561	448609441
BOPA1_3048-1349	6	6	242	448807578	448807818
BOPA1_1565-514	6	6	240	448844139	448843901
SCRI_RS_162765	1	1	122	449204599	449204719
SCRI_RS_155758	1	1	122	449247790	449247670
SCRI_RS_5787	6	6	122	449266741	449266861
BOPA2_12_30403	1	1	122	449276742	449276846
SCRI_RS_149556	6	6	122	449354732	449354612
SCRI_RS_136721	3	3	108	449427780	449427886
SCRI_RS_161381	5	5	122	449534677	449534774
BOPA1_3056-1317	5	5	242	449561045	449561285
SCRI_RS_115426	7	7	122	449762322	449762429
BOPA2_12_10207	1	1	122	449866169	449866289
BOPA2_12_30649	1	1	122	449934255	449934138
SCRI_RS_140123	6	6	49	449968879	449968831
SCRI_RS_208373	3	3	122	451728913	451728793
SCRI_RS_223611	3	3	122	451891119	451890999
BOPA2_12_30677	3	3	122	451906385	451906265
BOPA1_8722-512	3	3	217	451941333	451941548
SCRI_RS_27538	3	3	122	452061323	452061203
SCRI_RS_175886	3	3	122	452130465	452130351
BOPA1_6883-203	3	3	242	453154399	453154639
SCRI_RS_156633	5	5	122	453384232	453384344
SCRI_RS_223097	3	3	122	454498192	454498072
BOPA2_12_11377	7	7	122	455068844	455068724
SCRI_RS_169881	1	1	77	455083022	455083097
SCRI_RS_13780	3	3	122	455113994	455114114
SCRI_RS_224899	5	5	122	455131495	455131375
SCRI_RS_153148	3	3	61	455216379	455216319
SCRI_RS_160475	1	1	122	455221154	455221274
BOPA1_ABC00875-1-3-436	1	1	193	455387053	455386862
SCRI_RS_165338	1	1	101	455510000	455510060
SCRI_RS_165476	1	1	118	455512890	455512823
BOPA2_12_31387	1	1	122	455568193	455568073
SCRI_RS_138629	1	1	122	455636552	455636672
SCRI_RS_196448	1	1	122	455642858	455642738
BOPA1_2026-302	6	6	242	455785221	455785387
SCRI_RS_180081	1	1	122	456085905	456085795
SCRI_RS_166469	1	1	97	456088504	456088410
SCRI_RS_233246	3	3	84	456181406	456181477
SCRI_RS_161239	1	1	122	456194403	456194283
SCRI_RS_150563	1	1	98	456206429	456206525
BOPA1_2572-986	1	1	159	456402811	456402654
SCRI_RS_207416	1	1	122	456507462	456507582
SCRI_RS_196025	1	1	122	456550199	456550079
BOPA1_ABC14689-1-9-399	5	5	242	456729818	456730058
SCRI_RS_158235	5	5	122	456752596	456752716
BOPA2_12_31279	5	5	122	456757855	456757735
SCRI_RS_238417	5	5	108	456820596	456820490
SCRI_RS_168467	5	5	122	456838897	456838983
BOPA1_10318-572	5	5	242	456945867	456945627
BOPA1_2249-1308	5	5	216	456979911	456980125
SCRI_RS_155407	1	1	122	457152936	457152816
SCRI_RS_218201	5	5	122	457159769	457159880
SCRI_RS_150786	1	1	122	457193898	457194018
BOPA2_12_30790	7	7	122	457196017	457196136
BOPA1_3398-163	5	5	242	457222446	457222206
SCRI_RS_122512	7	7	122	457346602	457346720
SCRI_RS_130891	1	1	122	457577041	457576921
SCRI_RS_169596	5	5	122	457789888	457790008
SCRI_RS_230566	5	5	122	457810320	457810440
SCRI_RS_184058	1	1	122	458034632	458034512
SCRI_RS_162628	1	1	122	458037213	458037093
BOPA1_4594-971	7	7	177	458183471	458183646
BOPA1_ABC05061-1-1-159	1	1	242	458285372	458285132
SCRI_RS_144194	4	4	122	459339833	459339713
BOPA1_ABC15290-1-3-262	3	3	212	459539087	459539297
BOPA2_12_10077	5	5	122	460154534	460154414
SCRI_RS_170857	1	1	94	460162429	460162337
SCRI_RS_165434	1	1	122	460173427	460173524
BOPA1_4706-940	5	5	156	460174472	460174371
BOPA1_11454-414	1	1	242	460175064	460174824
SCRI_RS_11368	5	5	122	460628110	460628181
BOPA1_8258-330	5	5	178	460664182	460664358
SCRI_RS_159430	5	5	122	460702148	460702268
SCRI_RS_1619	5	5	122	460723955	460724075
BOPA2_12_31417	5	5	122	460725104	460725224
SCRI_RS_143508	5	5	121	460731980	460732099
BOPA1_10669-188	5	5	242	460732943	460732725
SCRI_RS_175218	1	1	122	461014082	461013962
SCRI_RS_141322	1	1	122	461025900	461026020
SCRI_RS_219728	5	5	122	461051157	461051277
SCRI_RS_132472	1	1	122	461343658	461343779
BOPA2_12_31081	1	1	85	461708659	461708742
BOPA1_3246-1135	1	1	104	462446689	462446586
SCRI_RS_52789	1	1	122	462500792	462500912
SCRI_RS_167999	1	1	122	463325755	463325635
BOPA1_6913-1235	5	5	242	463390170	463390410
SCRI_RS_154621	1	1	122	463461266	463461386
SCRI_RS_117283	1	1	122	463471609	463471729
BOPA2_12_30935	1	1	122	463984747	463984629
BOPA1_4592-118	1	1	239	464053614	464053377
BOPA2_12_30855	5	5	122	464369580	464369700
SCRI_RS_147762	5	5	122	464371196	464371286
SCRI_RS_9620	6	6	122	464584200	464584320
BOPA2_12_31289	6	6	122	464600015	464600107
SCRI_RS_189790	3	3	122	465760278	465760398
SCRI_RS_199922	3	3	122	465769956	465770076
SCRI_RS_141874	2	2	122	467562176	467562056
SCRI_RS_146480	3	3	122	468161073	468161193
SCRI_RS_154704	4	4	122	468442326	468442435
SCRI_RS_126705	6	6	122	468748654	468748734
BOPA1_3355-605	2	2	242	469194456	469194250
SCRI_RS_127347	2	2	121	469883591	469883710
BOPA2_12_30908	6	6	122	469899758	469899878
BOPA1_3549-743	4	4	242	469939661	469939901
BOPA1_2955-452	4	4	215	469951857	469952070
BOPA1_3478-1024	5	5	196	470166617	470166423
BOPA1_11293-490	4	4	242	470222002	470221762
SCRI_RS_124856	6	6	113	470724381	470724492
BOPA1_7706-924	6	6	242	470785591	470785831
SCRI_RS_225193	6	6	122	471184391	471184511
BOPA2_12_31250	6	6	122	471205492	471205372
BOPA1_1917-848	2	2	242	471307346	471307586
BOPA1_4445-1911	6	6	242	471338003	471337763
SCRI_RS_175370	6	6	122	471576613	471576493
SCRI_RS_8401	6	6	100	472225102	472225200
BOPA1_2294-573	6	6	156	472227164	472227318
SCRI_RS_16773	6	6	122	472268267	472268147
SCRI_RS_220821	6	6	122	472841200	472841080
BOPA1_7361-937	6	6	212	472879952	472879742
SCRI_RS_137215	6	6	122	473278424	473278304
BOPA1_ConsensusGBS0589-1	4	4	163	473713621	473713782
SCRI_RS_148392	4	4	122	474213482	474213602
SCRI_RS_219816	4	4	85	474250938	474251021
SCRI_RS_159331	4	4	122	474298969	474299089
SCRI_RS_106799	4	4	122	474453291	474453389
SCRI_RS_239956	4	4	122	474487091	474487211
SCRI_RS_218491	4	4	122	474495871	474495991
BOPA2_12_31088	6	6	109	474915121	474915014
BOPA1_4454-1080	6	6	242	475280516	475280276
BOPA1_ConsensusGBS0239-5	6	6	242	475821019	475821258
SCRI_RS_221951	6	6	122	476061105	476060985
SCRI_RS_160624	4	4	61	476900713	476900653
SCRI_RS_157650	4	4	122	476914874	476914754
SCRI_RS_199887	3	3	115	477012128	477012241
SCRI_RS_239399	3	3	122	477076216	477076336
SCRI_RS_146429	3	3	122	477488654	477488731
SCRI_RS_206202	3	3	109	477543615	477543676
SCRI_RS_192761	3	3	122	477580844	477580724
SCRI_RS_137870	6	6	122	477641248	477641332
SCRI_RS_185339	3	3	122	477829724	477829604
BOPA2_12_30909	3	3	122	478387276	478387396
BOPA2_12_10074	3	3	122	478387485	478387605
BOPA1_5797-777	3	3	242	478797136	478796896
SCRI_RS_236995	2	2	122	479504438	479504536
BOPA1_5160-268	2	2	242	479852431	479852590
SCRI_RS_233449	2	2	122	479853472	479853352
SCRI_RS_220670	2	2	122	480175821	480175701
SCRI_RS_137018	2	2	122	480195342	480195462
SCRI_RS_174318	2	2	106	480503228	480503331
SCRI_RS_196437	5	5	122	481139608	481139728
SCRI_RS_162917	2	2	122	481398066	481397946
SCRI_RS_4583	4	4	122	481530322	481530442
SCRI_RS_237913	4	4	122	481608568	481608448
BOPA1_6172-773	4	4	242	481668150	481668390
BOPA2_12_30561	2	2	122	481812461	481812341
SCRI_RS_185513	2	2	122	482100602	482100482
BOPA2_12_31199	7	7	122	482149106	482148986
SCRI_RS_124478	7	7	122	482224919	482224799
SCRI_RS_231208	4	4	122	482325401	482325363
SCRI_RS_173878	6	6	94	482358074	482358166
SCRI_RS_171096	6	6	122	482376364	482376484
SCRI_RS_133	6	6	122	482377030	482377150
SCRI_RS_172605	6	6	122	482377528	482377408
SCRI_RS_81903	6	6	122	482396487	482396384
SCRI_RS_150951	6	6	122	482401565	482401476
SCRI_RS_13815	6	6	122	482752589	482752709
BOPA1_3576-2715	2	2	242	482825830	482826000
BOPA1_3787-1223	3	3	242	483550891	483551131
SCRI_RS_145617	2	2	122	483557910	483557790
BOPA1_2634-2228	2	2	165	483858601	483858499
BOPA2_12_31362	4	4	122	483986385	483986285
SCRI_RS_119486	4	4	122	483995952	483996072
SCRI_RS_164341	6	6	122	484728081	484727961
SCRI_RS_12874	6	6	122	484743596	484743476
SCRI_RS_206976	6	6	122	484841233	484841113
SCRI_RS_207284	6	6	99	485256938	485257035
BOPA1_6302-250	3	3	242	485650622	485650411
SCRI_RS_147644	2	2	86	486537019	486536935
SCRI_RS_228486	3	3	101	486621581	486621494
SCRI_RS_3125	3	3	112	486726703	486726593
SCRI_RS_3352	3	3	122	486990008	486990128
SCRI_RS_235238	3	3	122	487806022	487805902
BOPA1_2196-195	4	4	242	487892013	487891773
SCRI_RS_206747	7	7	122	488145876	488145797
BOPA1_1674-468	7	7	175	488203313	488203199
BOPA1_2490-1786	4	4	242	488648596	488648356
SCRI_RS_8667	3	3	122	489639770	489639650
BOPA1_4589-131	7	7	169	489745316	489745417
BOPA1_2719-672	2	2	242	490437757	490437517
SCRI_RS_117233	4	4	69	490989484	490989417
BOPA2_12_30226	4	4	122	491833767	491833647
SCRI_RS_171874	4	4	116	491887908	491888022
BOPA1_8653-475	4	4	242	492586816	492586576
SCRI_RS_184218	2	2	122	492948596	492948716
SCRI_RS_165669	2	2	122	492949902	492950022
SCRI_RS_171045	2	2	122	492951623	492951724
SCRI_RS_132839	2	2	122	492956218	492956338
SCRI_RS_136740	2	2	80	493518073	493517995
SCRI_RS_225641	3	3	122	494079392	494079272
SCRI_RS_133339	3	3	122	494084210	494084318
SCRI_RS_191136	2	2	122	494441345	494441465
SCRI_RS_139297	6	6	121	494984561	494984680
BOPA1_3987-1078	6	6	156	495235324	495235421
SCRI_RS_164704	3	3	105	495409376	495409479
SCRI_RS_7396	3	3	122	495418109	495418229
SCRI_RS_187928	3	3	122	495427750	495427870
BOPA1_6871-945	3	3	242	495617159	495616919
BOPA1_4051-1101	4	4	242	495761144	495761375
SCRI_RS_238618	4	4	122	495819086	495819206
SCRI_RS_144204	4	4	122	495844128	495844248
BOPA1_ConsensusGBS0008-1	2	2	193	496133829	496133638
SCRI_RS_125524	4	4	122	496362766	496362646
BOPA2_12_30423	3	3	97	496853554	496853481
SCRI_RS_213826	2	2	122	496900008	496900128
SCRI_RS_83731	2	2	96	497006172	497006266
SCRI_RS_176173	2	2	122	497261845	497261965
SCRI_RS_149432	5	5	122	497639684	497639564
BOPA1_13926-531	2	2	242	497942077	497941837
BOPA2_12_31246	4	4	122	498826946	498827066
SCRI_RS_133602	5	5	121	498866393	498866512
BOPA1_6841-637	4	4	242	499114447	499114207
BOPA2_12_30655	4	4	122	499183271	499183151
SCRI_RS_176669	4	4	122	499260036	499260156
SCRI_RS_159441	6	6	122	499584349	499584229
SCRI_RS_232669	2	2	122	499745101	499744981
BOPA1_3214-945	2	2	242	499856726	499856966
SCRI_RS_200907	6	6	122	500176341	500176221
BOPA2_12_30026	7	7	120	500191724	500191842
SCRI_RS_171080	7	7	115	500580837	500580724
BOPA1_11619-618	7	7	242	500599074	500598834
SCRI_RS_130072	2	2	122	500653532	500653652
BOPA1_ConsensusGBS0461-3	4	4	240	502053098	502053336
SCRI_RS_206510	3	3	88	502054474	502054388
SCRI_RS_164290	3	3	122	502085032	502084912
SCRI_RS_152166	4	4	122	502133232	502133114
BOPA2_12_31220	3	3	122	502205510	502205630
SCRI_RS_222984	5	5	115	502265377	502265490
BOPA2_12_30635	5	5	122	502268539	502268419
SCRI_RS_230980	4	4	100	502366499	502366585
SCRI_RS_168074	4	4	122	503134603	503134502
BOPA1_1969-1322	6	6	242	503367910	503368145
SCRI_RS_192360	3	3	122	503631310	503631430
SCRI_RS_151711	3	3	122	503658958	503658899
SCRI_RS_193132	3	3	97	503661823	503661893
BOPA1_2968-1066	6	6	242	504133270	504133030
SCRI_RS_175709	6	6	117	504154929	504154814
SCRI_RS_187841	6	6	122	504284604	504284724
SCRI_RS_210971	4	4	122	504405454	504405574
SCRI_RS_169374	6	6	122	504509156	504509274
SCRI_RS_183055	6	6	122	504513623	504513503
SCRI_RS_147599	6	6	122	504618903	504619023
SCRI_RS_138716	6	6	122	504655218	504655334
BOPA2_12_30626	6	6	106	504788369	504788265
SCRI_RS_7640	6	6	122	505135140	505135020
SCRI_RS_166857	5	5	122	505326361	505326481
SCRI_RS_222802	6	6	122	505374120	505373999
BOPA2_12_30698	6	6	122	505428438	505428318
SCRI_RS_150944	3	3	84	505587787	505587869
SCRI_RS_107010	4	4	122	505599613	505599493
SCRI_RS_172072	4	4	122	505608950	505609070
SCRI_RS_168399	4	4	122	505660642	505660522
BOPA1_ABC12239-1-1-316	6	6	154	505690245	505690093
SCRI_RS_197532	5	5	122	505707954	505708074
SCRI_RS_157760	4	4	110	505749331	505749439
SCRI_RS_157238	5	5	122	505894903	505895023
SCRI_RS_168534	5	5	122	506154200	506154311
BOPA1_6050-1625	5	5	193	506450236	506450427
SCRI_RS_189650	5	5	122	506518523	506518469
BOPA2_12_30274	3	3	108	506523073	506523179
SCRI_RS_203905	3	3	122	506529209	506529089
SCRI_RS_213086	5	5	90	506582829	506582916
BOPA2_12_31217	5	5	122	506698055	506698175
SCRI_RS_100054	2	2	114	506950332	506950220
BOPA1_4361-1867	4	4	242	507128175	507128415
BOPA2_12_30833	5	5	122	507598468	507598348
SCRI_RS_167592	5	5	122	507601337	507601457
BOPA1_12384-427	6	6	242	507653605	507653365
SCRI_RS_14089	5	5	122	507723501	507723617
SCRI_RS_120973	3	3	104	507757356	507757254
BOPA1_5260-462	3	3	174	507759724	507759808
BOPA1_4641-266	6	6	238	507782534	507782703
SCRI_RS_183638	3	3	57	507930487	507930543
SCRI_RS_150063	3	3	116	507931110	507931026
SCRI_RS_153414	3	3	122	507936558	507936443
SCRI_RS_139987	6	6	122	507984829	507984949
SCRI_RS_129236	6	6	122	507993374	507993254
BOPA1_5113-624	6	6	170	508013833	508013667
BOPA1_2528-2111	2	2	242	508031776	508031536
SCRI_RS_87934	2	2	122	508137701	508137581
SCRI_RS_191173	6	6	122	508179781	508179901
SCRI_RS_218152	6	6	122	508421196	508421316
BOPA1_2562-1191	6	6	242	508434709	508434889
SCRI_RS_201988	6	6	122	508435738	508435858
SCRI_RS_121052	3	3	95	508773444	508773501
SCRI_RS_120442	6	6	122	508801663	508801783
SCRI_RS_194345	6	6	122	508807131	508807251
SCRI_RS_155564	6	6	122	508842938	508842825
SCRI_RS_138317	3	3	122	508847300	508847192
SCRI_RS_103215	3	3	122	509051484	509051364
BOPA1_1040-279	2	2	242	509142478	509142635
BOPA1_6716-823	3	3	242	509179315	509179555
SCRI_RS_132023	6	6	122	509249794	509249674
SCRI_RS_133246	2	2	122	509380877	509380795
SCRI_RS_98225	6	6	122	509436894	509436985
SCRI_RS_144448	6	6	122	509451972	509451852
SCRI_RS_9182	5	5	122	509906072	509906192
SCRI_RS_223157	5	5	90	509944165	509944201
BOPA2_12_31238	3	3	122	510562826	510562706
SCRI_RS_234223	5	5	122	510628117	510628041
BOPA2_12_31315	3	3	88	511568171	511568233
BOPA2_12_30081	3	3	122	511685667	511685787
SCRI_RS_173142	6	6	122	511707406	511707505
SCRI_RS_157026	5	5	60	511809373	511809432
SCRI_RS_140618	2	2	94	511966252	511966160
BOPA1_1198-537	5	5	242	512072577	512072765
BK_04	5	5	180	512077628	512077806
BOPA2_12_31050	5	5	122	512077780	512077660
BOPA2_12_30580	5	5	122	512594047	512594167
SCRI_RS_158871	6	6	122	512633037	512633156
SCRI_RS_159133	6	6	122	512650004	512649884
BOPA1_10425-725	6	6	242	512653780	512653540
BOPA1_3349-759	6	6	242	512704488	512704328
BOPA2_12_31115	6	6	122	513364092	513363972
SCRI_RS_193252	4	4	122	514819349	514819469
SCRI_RS_153184	4	4	122	514821324	514821204
BOPA2_12_30718	4	4	122	514848729	514848609
SCRI_RS_198008	5	5	41	515547899	515547939
BOPA2_12_20369	3	3	122	516209213	516209107
BOPA1_ABC08260-1-1-108	3	3	173	516262409	516262580
BOPA2_12_30963	3	3	115	516336803	516336916
SCRI_RS_202438	6	6	118	517299775	517299877
SCRI_RS_43891	6	6	122	517340064	517340184
BOPA2_12_31165	5	5	122	517484599	517484479
SCRI_RS_9455	5	5	122	517494547	517494667
BOPA1_4686-1281	5	5	242	517610121	517610361
BOPA2_12_10545	2	2	98	517868796	517868711
SCRI_RS_3070	6	6	122	517940078	517939965
SCRI_RS_159084	6	6	122	518206782	518206663
BOPA2_12_10704	6	6	122	518235521	518235403
SCRI_RS_168400	2	2	122	518280036	518280070
SCRI_RS_4562	7	7	122	518314145	518314265
SCRI_RS_228030	4	4	96	519039890	519039984
SCRI_RS_139508	4	4	122	519560699	519560579
SCRI_RS_182626	4	4	122	520313887	520314007
BOPA1_ConsensusGBS0288-1	4	4	242	520561885	520562125
SCRI_RS_231897	2	2	122	520630485	520630365
BOPA1_3282-555	4	4	242	521404845	521404690
SCRI_RS_213956	6	6	118	521948522	521948638
BOPA2_12_30987	4	4	122	521982112	521982240
SCRI_RS_135063	6	6	122	521997453	521997573
SCRI_RS_169022	6	6	102	522105898	522105798
SCRI_RS_233106	6	6	122	522292495	522292403
BOPA1_2389-526	6	6	242	522590199	522589959
SCRI_RS_2530	6	6	87	522612560	522612645
SCRI_RS_162836	6	6	122	522614987	522615107
SCRI_RS_147455	6	6	122	522724083	522723963
BOPA1_ConsensusGBS0708-6	6	6	149	522794849	522794996
SCRI_RS_240029	6	6	99	523212804	523212901
BOPA2_12_31495	6	6	122	523217888	523217768
SCRI_RS_235694	2	2	60	523402451	523402495
BOPA1_2223-1688	5	5	196	523732919	523733113
SCRI_RS_124549	6	6	122	524155218	524155338
BOPA2_12_31139	4	4	43	524282156	524282114
SCRI_RS_160461	4	4	122	524358388	524358473
SCRI_RS_173145	2	2	122	524738529	524738649
SCRI_RS_205722	5	5	122	524784561	524784441
SCRI_RS_208297	3	3	122	525069059	525069179
SCRI_RS_202786	2	2	122	525371444	525371324
SCRI_RS_235092	5	5	122	525654319	525654199
SCRI_RS_217794	4	4	122	525993118	525993238
BOPA1_5692-310	4	4	242	525994038	525994278
BOPA2_12_31053	6	6	122	526044612	526044492
BOPA1_1852-509	6	6	242	526076011	526075794
BOPA2_12_10071	6	6	122	526136671	526136551
SCRI_RS_111434	6	6	117	526172852	526172737
BOPA1_11470-478	5	5	242	526249790	526249550
SCRI_RS_202428	3	3	122	526724890	526725010
BOPA2_12_11154	3	3	122	526728003	526727883
SCRI_RS_161169	2	2	122	526922776	526922673
SCRI_RS_236164	2	2	122	527141099	527141219
SCRI_RS_12492	2	2	122	527221722	527221602
SCRI_RS_146309	5	5	122	528353075	528352974
SCRI_RS_189174	5	5	122	528543359	528543289
BOPA1_3928-513	5	5	169	528857931	528858098
BOPA1_2911-1136	6	6	159	530810313	530810420
BOPA2_12_30385	4	4	122	531084946	531085066
SCRI_RS_148782	4	4	122	531177323	531177443
SCRI_RS_2513	4	4	122	531177675	531177555
SCRI_RS_194030	5	5	111	532076256	532076365
SCRI_RS_235672	6	6	122	532152712	532152832
BOPA1_ConsensusGBS0388-1	6	6	181	532428545	532428724
BOPA1_4861-640	4	4	188	532435539	532435372
SCRI_RS_196076	4	4	122	532440027	532440147
SCRI_RS_174459	6	6	122	532513347	532513247
BOPA2_12_31498	6	6	122	532705616	532705496
BOPA1_3933-1077	3	3	242	532881124	532881364
BOPA2_12_30146	4	4	122	533357669	533357789
BOPA2_12_11235	4	4	122	533394190	533394070
SCRI_RS_200962	6	6	122	533435540	533435420
BOPA2_12_30482	3	3	122	533456621	533456741
SCRI_RS_76975	4	4	122	533483893	533483773
SCRI_RS_106728	3	3	113	533547846	533547943
SCRI_RS_231382	3	3	122	533571041	533571161
BOPA1_ABC05241-1-5-271	6	6	242	533798251	533798011
BOPA1_ABC17685-1-4-365	2	2	242	534028641	534028881
SCRI_RS_192456	4	4	117	534326746	534326861
SCRI_RS_4556	7	7	122	536056118	536056238
BOPA2_12_21386	3	3	122	536087577	536087697
SCRI_RS_195937	7	7	122	536120759	536120639
SCRI_RS_196885	7	7	122	536153402	536153282
SCRI_RS_175682	3	3	122	536156613	536156733
BOPA2_12_11208	3	3	120	536156871	536156753
SCRI_RS_142792	4	4	122	536282753	536282633
SCRI_RS_221876	4	4	122	536313005	536312885
SCRI_RS_144559	3	3	122	536380885	536381005
SCRI_RS_222098	4	4	122	536409620	536409722
SCRI_RS_189457	4	4	103	536504307	536504407
SCRI_RS_99798	4	4	122	536505577	536505697
BOPA1_6804-1197	2	2	242	536664758	536664556
SCRI_RS_222286	7	7	61	536702871	536702811
SCRI_RS_153505	7	7	122	536720047	536720167
SCRI_RS_7809	4	4	122	536811955	536812026
SCRI_RS_181338	7	7	122	536834999	536835119
BOPA2_12_31440	7	7	122	536836547	536836667
SCRI_RS_202464	7	7	122	536885781	536885661
BOPA1_411-495	5	5	236	536921028	536921262
BOPA2_12_11051	7	7	122	537037090	537036970
BOPA2_12_30476	4	4	122	537071632	537071752
SCRI_RS_135155	3	3	121	537990657	537990538
SCRI_RS_129737	3	3	61	538098372	538098312
SCRI_RS_205957	3	3	122	538535565	538535685
SCRI_RS_186664	2	2	108	538734226	538734135
SCRI_RS_222936	4	4	122	539013102	539013222
SCRI_RS_173525	2	2	121	539102198	539102082
SCRI_RS_207260	5	5	122	539752469	539752589
SCRI_RS_9164	4	4	78	540725719	540725643
SCRI_RS_169845	5	5	122	540758353	540758293
BOPA1_10489-586	2	2	242	540909061	540908821
SCRI_RS_150049	7	7	122	541184736	541184616
BOPA2_12_30769	5	5	122	541372750	541372836
BOPA1_5219-773	5	5	164	541698775	541698937
BOPA2_12_21135	5	5	113	542273852	542273963
BOPA1_6736-452	5	5	226	542273936	542273712
SCRI_RS_222863	7	7	122	542375243	542375123
SCRI_RS_7974	7	7	122	542399461	542399581
SCRI_RS_139808	7	7	122	542400344	542400464
SCRI_RS_179253	2	2	122	542493260	542493140
SCRI_RS_173687	5	5	122	542669117	542668997
SCRI_RS_201075	3	3	122	543148029	543147922
SCRI_RS_154449	3	3	122	543253367	543253483
BOPA1_2244-3247	5	5	242	543300434	543300198
SCRI_RS_160831	5	5	85	543409594	543409677
SCRI_RS_235652	5	5	122	543464968	543465088
SCRI_RS_180983	2	2	122	543699187	543699307
BOPA1_4410-284	2	2	242	543752790	543753030
SCRI_RS_163975	2	2	122	544180004	544180124
SCRI_RS_59851	2	2	122	544660416	544660536
BOPA2_12_31021	2	2	112	544687408	544687298
BOPA1_8065-1203	2	2	242	545823502	545823262
SCRI_RS_150266	2	2	122	545858658	545858538
SCRI_RS_6727	2	2	122	545862086	545862026
SCRI_RS_13914	5	5	122	546018063	546017974
SCRI_RS_202800	5	5	104	546029672	546029759
SCRI_RS_210006	5	5	122	546107164	546107284
SCRI_RS_207299	5	5	122	546209608	546209488
SCRI_RS_145394	5	5	122	546494116	546493996
SCRI_RS_230023	3	3	89	547333270	547333357
BOPA2_12_31394	2	2	122	547435930	547435810
SCRI_RS_207224	2	2	122	547458878	547458758
BOPA1_ABC22343-1-1-120	2	2	241	547916043	547916282
SCRI_RS_219568	2	2	118	548520036	548519920
BOPA2_12_30577	5	5	122	548985780	548985900
SCRI_RS_50957	2	2	122	549404997	549404877
SCRI_RS_216141	3	3	122	549484178	549484132
BOPA1_3682-556	3	3	166	549899637	549899779
BOPA1_ABC38781-pHv2346-01	3	3	234	550605523	550605291
SCRI_RS_49693	3	3	122	550605823	550605943
SCRI_RS_180847	3	3	122	550640512	550640392
BOPA1_4643-867	3	3	242	550650716	550650919
SCRI_RS_1435	3	3	122	550749310	550749430
BOPA1_4737-368	3	3	168	550753820	550753654
BOPA1_6851-867	5	5	242	551035228	551034988
SCRI_RS_235874	2	2	118	551070063	551070179
SCRI_RS_157347	2	2	122	551584195	551584075
SCRI_RS_4930	2	2	122	552123680	552123800
BOPA1_ABC04861-2-1-334	2	2	242	552308474	552308234
SCRI_RS_171032	2	2	122	552834056	552834176
BOPA2_12_30901	2	2	122	553001240	553001120
SCRI_RS_13565	2	2	122	553854070	553854190
BOPA1_ConsensusGBS0705-1	2	2	182	553854214	553854394
SCRI_RS_192398	2	2	122	553903431	553903311
SCRI_RS_3376	2	2	122	553978987	553979107
SCRI_RS_128449	2	2	122	554225645	554225765
SCRI_RS_10670	2	2	122	554282159	554282218
SCRI_RS_126439	2	2	122	554295575	554295455
SCRI_RS_165463	2	2	122	554297441	554297321
BOPA2_12_10936	2	2	122	554502396	554502516
SCRI_RS_162798	2	2	122	555298237	555298117
SCRI_RS_138463	2	2	122	555327684	555327564
SCRI_RS_202154	3	3	120	555463293	555463411
SCRI_RS_16311	3	3	122	555472315	555472435
SCRI_RS_142818	3	3	122	555773340	555773233
SCRI_RS_143594	3	3	122	555814901	555814828
BOPA2_12_30958	5	5	122	556014696	556014576
SCRI_RS_207382	5	5	122	556017261	556017381
SCRI_RS_165349	5	5	122	556018157	556018037
SCRI_RS_112000	5	5	122	556353701	556353758
BOPA1_ConsensusGBS0632-3	3	3	242	556921591	556921351
SCRI_RS_154549	3	3	122	556961735	556961839
SCRI_RS_194527	3	3	122	556964301	556964181
SCRI_RS_216865	3	3	78	556980289	556980349
BOPA1_7782-410	3	3	242	557015871	557016111
SCRI_RS_128336	3	3	122	557016051	557015931
SCRI_RS_128375	3	3	94	557150605	557150697
BOPA2_12_10689	2	2	122	557800735	557800615
BOPA2_12_10981	3	3	122	557931773	557931893
BOPA1_1635-691	2	2	196	557972464	557972270
SCRI_RS_115690	2	2	122	558067453	558067333
BOPA2_12_30216	2	2	122	558652322	558652202
BOPA1_11660-365	2	2	214	558866893	558866681
SCRI_RS_162720	3	3	122	558952141	558952259
BOPA1_ABC12856-1-1-77	2	2	198	559047249	559047053
BOPA2_12_11285	2	2	91	559156696	559156607
BOPA1_2651-1774	3	3	242	559196048	559196198
SCRI_RS_170162	2	2	122	559503141	559503261
SCRI_RS_140972	2	2	122	559764210	559764330
SCRI_RS_209354	2	2	122	560508560	560508440
BOPA1_3206-670	2	2	242	560632464	560632704
SCRI_RS_157053	2	2	122	560953129	560953034
BOPA1_7236-1384	2	2	242	561983534	561983294
SCRI_RS_138715	7	7	122	564535574	564535694
SCRI_RS_150401	7	7	122	564656913	564657033
SCRI_RS_196730	7	7	122	571774576	571774455
SCRI_RS_146324	7	7	93	571777284	571777193
SCRI_RS_179560	2	2	116	574585887	574585983
SCRI_RS_187512	7	7	122	575309125	575309244
SCRI_RS_4952	2	2	122	575436758	575436878
SCRI_RS_206700	2	2	72	575532921	575532991
SCRI_RS_620	2	2	122	575659772	575659892
SCRI_RS_151387	7	7	122	576563399	576563279
BOPA1_14832-296	2	2	242	578480063	578479823
SCRI_RS_190073	2	2	122	578532579	578532699
BOPA1_6996-838	2	2	242	578609285	578609045
SCRI_RS_126890	2	2	122	578611392	578611512
BOPA2_12_31402	2	2	122	578937607	578937487
BOPA1_ABC01334-1-1-55	2	2	176	579230982	579231156
BOPA1_1584-263	2	2	242	579471732	579471492
SCRI_RS_219799	2	2	122	579999615	579999735
SCRI_RS_918	2	2	122	580075606	580075726
SCRI_RS_156045	2	2	91	580127949	580128038
SCRI_RS_151617	2	2	122	580304964	580304844
SCRI_RS_149618	2	2	122	580641371	580641491
SCRI_RS_15711	2	2	122	580698836	580698716
SCRI_RS_15050	2	2	122	580781646	580781766
SCRI_RS_151349	2	2	118	581680575	581680691
BOPA2_12_30459	2	2	122	581734825	581734741
BOPA1_3763-595	2	2	187	581740916	581741101
SCRI_RS_144379	2	2	122	583448293	583448413
SCRI_RS_162972	7	7	122	583927325	583927205
SCRI_RS_180889	7	7	95	583927428	583927335
SCRI_RS_131173	7	7	122	584947453	584947565
SCRI_RS_142593	2	2	122	585100270	585100150
BOPA2_12_20295	2	2	122	585107219	585107144
BOPA1_3345-247	7	7	188	585169857	585169671
BOPA2_12_31325	7	7	122	585644698	585644578
BOPA1_7302-240	2	2	149	585657590	585657452
SCRI_RS_16316	7	7	122	585667257	585667137
BOPA1_382-2624	7	7	242	585711739	585711979
SCRI_RS_130825	7	7	118	585718912	585719028
BOPA1_7356-1241	7	7	214	585722485	585722649
SCRI_RS_235261	2	2	122	585789584	585789464
BOPA2_12_31491	7	7	122	586162308	586162188
SCRI_RS_138598	7	7	122	586929599	586929479
BOPA2_12_31166	7	7	96	587330193	587330287
SCRI_RS_129177	2	2	118	587519793	587519676
BOPA2_12_30636	2	2	81	588360316	588360380
SCRI_RS_143501	2	2	122	588508747	588508867
SCRI_RS_708	2	2	122	588568978	588568876
SCRI_RS_7392	2	2	122	588678588	588678468
SCRI_RS_147052	2	2	122	588890186	588890066
BOPA2_12_31100	2	2	122	588903953	588903833
BOPA1_9291-1322	2	2	242	588904013	588903773
BOPA1_9701-925	2	2	242	588957974	588957734
BOPA2_12_21016	7	7	103	589441945	589441844
BOPA1_8817-798	2	2	242	589473069	589472829
SCRI_RS_153546	7	7	122	589522307	589522427
SCRI_RS_137825	2	2	122	589544049	589544169
SCRI_RS_12934	2	2	122	589545839	589545719
BOPA1_3271-1422	2	2	165	589611651	589611514
SCRI_RS_208901	2	2	122	589618964	589618844
SCRI_RS_4604	7	7	122	589703766	589703886
BOPA1_1590-544	7	7	239	590154268	590154509
SCRI_RS_200406	2	2	122	590305149	590305091
SCRI_RS_149273	2	2	122	590451207	590451327
SCRI_RS_148742	7	7	122	590464233	590464174
BOPA2_12_21328	7	7	94	590517011	590516919
SCRI_RS_132118	7	7	122	590760894	590760774
BOPA2_12_30942	2	2	122	592644104	592643984
SCRI_RS_120720	7	7	122	592794163	592794222
SCRI_RS_182331	7	7	105	592873649	592873546
SCRI_RS_150302	7	7	110	593055332	593055440
BOPA1_3579-703	7	7	242	595266200	595266440
SCRI_RS_126143	7	7	116	595362621	595362735
BOPA2_12_30974	7	7	122	595557795	595557675
SCRI_RS_14119	7	7	122	595649256	595649376
SCRI_RS_175551	7	7	122	596756229	596756349
BOPA1_3818-1123	7	7	242	598930559	598930319
SCRI_RS_219515	7	7	122	598933825	598933705
SCRI_RS_151470	7	7	96	598973568	598973662
BOPA2_12_30166	7	7	122	598973796	598973916
SCRI_RS_147449	7	7	122	598976451	598976331
BOPA1_5211-1755	2	2	242	599192143	599192383
SCRI_RS_166176	7	7	122	599215809	599215929
SCRI_RS_193505	7	7	122	599252462	599252582
SCRI_RS_157219	7	7	122	599253859	599253944
SCRI_RS_123211	7	7	122	599569371	599569288
BOPA1_2457-2346	7	7	242	599845843	599845604
BOPA1_1847-1745	7	7	242	600567486	600567246
BOPA1_2809-271	2	2	242	600627434	600627674
BOPA2_12_10579	2	2	122	600749971	600749851
SCRI_RS_175074	2	2	122	609024862	609024742
SCRI_RS_149592	2	2	122	609066672	609066788
BOPA1_4879-1560	2	2	242	609250817	609250577
SCRI_RS_138320	2	2	112	609354119	609354208
SCRI_RS_173446	2	2	122	609432347	609432467
BOPA1_ABC17314-1-1-226	2	2	242	610008294	610008054
SCRI_RS_186925	2	2	122	610008644	610008524
SCRI_RS_204274	2	2	122	610019749	610019869
SCRI_RS_10006	2	2	115	610506574	610506667
SCRI_RS_155544	2	2	122	612565259	612565379
SCRI_RS_208292	2	2	122	612699244	612699367
SCRI_RS_156013	2	2	122	612711488	612711608
BOPA1_5483-787	2	2	184	612722564	612722427
SCRI_RS_156819	2	2	122	612767386	612767266
SCRI_RS_134343	2	2	122	614679191	614679310
BOPA2_12_30823	2	2	122	614722597	614722477
BOPA2_12_31527	2	2	122	615646976	615646856
SCRI_RS_15119	2	2	122	616082395	616082305
SCRI_RS_122297	2	2	122	616200976	616201096
SCRI_RS_174051	2	2	122	616247716	616247836
SCRI_RS_149233	2	2	104	616531978	616532080
SCRI_RS_223188	2	2	122	616574638	616574518
SCRI_RS_159526	2	2	122	618358926	618358806
SCRI_RS_140931	2	2	122	621256075	621255955
SCRI_RS_195051	2	2	122	621444608	621444488
BOPA1_1449-1103	2	2	242	623046552	623046769
SCRI_RS_159536	2	2	122	623107749	623107629
SCRI_RS_227525	2	2	122	623435169	623435046
SCRI_RS_231015	2	2	122	623527230	623527350
SCRI_RS_206020	2	2	122	623997657	623997537
SCRI_RS_8671	2	2	120	624016466	624016584
SCRI_RS_123364	2	2	56	624123243	624123188
SCRI_RS_8637	2	2	122	624272650	624272770
SCRI_RS_154153	2	2	122	624406765	624406885
SCRI_RS_129821	2	2	117	624413691	624413803
BOPA2_12_30977	5	5	110	2376072	2376182
SCRI_RS_10929	5	5	110	2360826	2360936
SCRI_RS_179411	5	5	110	2251851	2251961
SCRI_RS_109375	5	5	110	3241603	3241713
SCRI_RS_168359	5	5	110	4445813	4445923
SCRI_RS_169138	5	5	110	5296473	5296583
SCRI_RS_228061	5	5	110	5296473	5296583
SCRI_RS_204607	5	5	110	6918234	6918344
BOPA2_12_31094	5	5	110	6297312	6297422
BOPA1_8785-443	5	5	110	6297312	6297422
