# Supplementary material for: Identification of QTLs controlling grain protein concentration using a high-density SNP and SSR linkage map in barley (Hordeum vulgare L.)
Source: BMC Plant Biol. 2017 Jul 11;17:122. doi: 10.1186/s12870-017-1067-6 (PMC5504602; doi:10.1186/s12870-017-1067-6)
Supplement: Supplementary file 8 — Phenotypic data of two homozygous groups in each NIL population. (XLSX 36 kb) [file 12870_2017_1067_MOESM8_ESM.xlsx]

## Sheet: Sheet1
Table S6 Phenotypic data of two homozygous groups in each NIL population
Population	Individual	Genotype	GPC	GY	TGW	No. of grain
BC3F2-I	2Z35	ZZ	13.06	7.44645	49.643	150
	2Z50	ZZ	13.61	7.308	50.4	145
	2Z58	ZZ	13.49	6.66221	49.718	134
	2Z60	ZZ	16.37	5.87364	48.947	120
	2Z61	ZZ	13.61	7.17997	49.517	145
	2Z72	ZZ	13.37	7.2528	48.352	150
	2Z73	ZZ	13.37	7.425	49.5	150
	2Z74	ZZ	13.37	7.29	48.6	150
	2Z82	ZZ	13.5	6.82	49.781	137
	2Z87	ZZ	13.57	6.968	52	134
	2Z89	ZZ	13.76	5.15	50	103
	2Z96	ZZ	12.79	7.38002	47.613	155
	2Z100	ZZ	13.57	6.95004	51.866	134
	2Z101	ZZ	13.47	-	-	-
	2Z111	ZZ	13.76	5.02001	48.738	103
	2Z114	ZZ	14.12	7.5651	45.3	167
	2Z117	ZZ	13.71	7.44994	51.027	146
	2Z122	ZZ	13.87	5.78364	48.197	120
	2Z129	ZZ	13.07	8.10996	45.819	177
	2Z136	ZZ	13.67	7.1	50	142
	2Z142	ZZ	13.34	7.38994	50.616	146
	2Z145	ZZ	13.79	7.38013	50.5488	146
	2Z147	ZZ	16.18	8.46252	50.6738	167
	2Z149	ZZ	14.94	6.53773	50.6801	129
	2Z150	ZZ	16.38	8.54828	51.1873	167
	2Z151	ZZ	13.51	4.95443	50.5554	98
	2Z155	ZZ	14.14	7.2242	50.5189	143
	2Z156	ZZ	13.5	6.53035	51.4201	127
	2Z157	ZZ	13.46	6.05096	51.2793	118
	2Z160	ZZ	13.68	7.344	51	144
	2Z163	ZZ	13.95	8.48618	51.1216	166
	2Z165	ZZ	13.64	7.2284	51.2653	141
	2Z166	ZZ	13.58	5.97029	50.5957	118
	2Z167	ZZ	13.28	5.1613	51.102	101
	2Z171	ZZ	13.46	6.77339	51.3135	132
	2Z172	ZZ	13.44	8.36546	50.6997	165
	2Z173	ZZ	13.8	5.94244	51.2279	116
	2Z174	ZZ	14.26	7.73852	51.2485	151
	2Z182	ZZ	13.29	5.14641	50.9546	101
	2Z185	ZZ	13.66	6.63049	51.3991	129
	2Z187	ZZ	13.59	7.71996	51.1256	151
	2Z189	ZZ	13.74	6.97135	50.517	138
	2Z194	ZZ	13.48	8.8282	51.0301	173
	2Z196	ZZ	13.45	6.75676	51.1876	132
	2Z198	ZZ	13.93	7.15755	50.7627	141
	6Z164	ZZ	16.17	7.2645	50.1	145
	6Z169	ZZ	13.42	7.68213	50.21	153
	6Z170	ZZ	13.35	6.52005	50.543	129
	6Z171	ZZ	13.42	7.81004	51.046	153
	6Z178	ZZ	14.06	7.4296	50.2	148
	6Z181	ZZ	14.06	7.61001	51.419	148
	6Z183	ZZ	14.92	8.97994	53.452	168
	6Z186	ZZ	13.72	8.74	51.716	169
	6Z187	ZZ	13.85	7.41007	49.732	149
	6Z188	ZZ	14.24	7.65007	53.497	143
	6Z190	ZZ	13.88	5.99003	50.763	118
	6Z191	ZZ	13.45	6.44913	49.23	131
	6Z196	ZZ	13.83	7.0833	50.595	140
	6Z197	ZZ	13.43	7.42999	51.958	143
	6Z198	ZZ	13.45	6.34001	48.397	131
	6Z206	ZZ	13.4	5.35	53.5	100
	6Z209	ZZ	13.39	8.60003	49.143	175
	2Z2	SS	13.84	6.25997	43.776	143
	2Z11	SS	13.06	7.65	51	150
	2Z12	SS	13.06	6.552	50.4	130
	2Z17	SS	13.22	5.58999	49.035	114
	2Z18	SS	12.53	8.33008	52.063	160
	2Z19	SS	13.23	8.67998	50.465	172
	2Z26	SS	12.97	6.804	50.4	135
	2Z27	SS	12.89	6.48462	51.06	127
	2Z28	SS	12.89	6.4008	50.4	127
	2Z29	SS	12.89	6.16712	48.56	127
	2Z42	SS	12.97	7.02999	52.074	135
	2Z45	SS	12.89	6.29996	49.606	127
	2Z47	SS	13.96	7.08997	54.961	129
	2Z48	SS	13.49	5.1345	48.9	105
	2Z51	SS	13.82	6.38001	51.87	123
	2Z53	SS	12.93	6.23574	49.49	126
	2Z56	SS	12.68	6.1428	51.19	120
	2Z59	SS	13.1	6.89	50.292	137
	2Z62	SS	13.82	6.38001	51.87	123
	2Z63	SS	13.15	5.814	51	114
	2Z64	SS	13.15	5.6658	49.7	114
	2Z69	SS	12.95	6.50024	51.183	127
	2Z71	SS	13.15	5.78003	50.702	114
	2Z76	SS	13.33	6.37156	49.012	130
	2Z78	SS	13.37	6.396	49.2	130
	2Z79	SS	13.33	5.4948	48.2	114
	2Z86	SS	13.17	8.2944	51.2	162
	2Z88	SS	13.48	6.656	51.2	130
	2Z90	SS	13.12	6.96624	48.043	145
	2Z91	SS	13.27	5.61517	51.047	110
	2Z95	SS	12.14	5.01999	44.035	114
	2Z97	SS	13.17	8.11004	50.062	162
	2Z102	SS	12.85	-	-	-
	2Z103	SS	13.76	5.3663	52.1	103
	2Z108	SS	13.04	6.3273	48.3	131
	2Z110	SS	13.48	4.93773	50.385	98
	2Z116	SS	13.04	6.34905	47.381	134
	2Z124	SS	12.9	6.21999	50.569	123
	2Z125	SS	13.28	7.31006	48.411	151
	2Z130	SS	13.67	7.13408	50.24	142
	2Z132	SS	13.67	5.02176	52.31	96
	2Z134	SS	12.99	8.55998	52.195	164
	2Z137	SS	13.19	6.73803	50.6619	133
	2Z143	SS	13.13	7.05	47	150
	2Z144	SS	12.73	5.36236	51.07	105
	2Z146	SS	13.68	7.20452	51.0959	141
	2Z152	SS	13.46	5.01996	51.2241	98
	2Z153	SS	13.08	7.90187	50.9798	155
	2Z154	SS	13.25	6.52871	51.4071	127
	2Z159	SS	13.08	5.1556	50.5451	102
	2Z161	SS	12.92	6.24228	51.1663	122
	2Z162	SS	13	6.71852	51.2864	131
	2Z164	SS	12.96	6.95743	51.1576	136
	2Z169	SS	12.34	7.44245	50.6289	147
	2Z170	SS	13.08	7.41399	51.1309	145
	2Z176	SS	13.51	7.65545	50.6984	151
	2Z180	SS	13.05	8.9442	50.5322	177
	2Z181	SS	12.81	5.35786	51.0272	105
	2Z183	SS	12.11	6.59868	50.7591	130
	2Z184	SS	12.47	7.28353	50.5801	144
	2Z186	SS	13.95	6.50177	51.1951	127
	2Z190	SS	13.81	6.83352	51.3798	133
	2Z191	SS	12.86	6.26307	51.3366	122
	2Z192	SS	12.42	7.55002	51.3607	147
	2Z193	SS	13.25	8.80453	50.8932	173
	2Z197	SS	12.56	7.51208	50.7573	148
	2Z200	SS	12.92	6.98501	51.3603	136
	2Z201	SS	12.86	8.66016	51.2436	169
	6Z163	SS	14.15	-	-	-
	6Z165	SS	14.15	6.99343	51.4223	136
	6Z166	SS	12.61	7.46002	51.096	146
	6Z174	SS	13.01	6.57006	54.298	121
	6Z182	SS	13.72	8.61562	50.98	169
	6Z187	SS	13.85	7.41007	49.732	149
	6Z189	SS	12.87	6.77835	50.21	135
	6Z192	SS	13.22	5.48996	50.833	108
	6Z194	SS	12.87	6.70005	49.63	135
	6Z202	SS	13.21	7.1118	52.68	135
	6Z203	SS	13.21	7.17998	53.185	135
	6Z204	SS	12.76	7.53001	50.537	149
	6Z208	SS	13.52	7.09996	50.714	140
	6Z211	SS	13.38	8.80004	51.163	172
	6Z215	SS	13.11	5.18996	50.882	102
	6Z217	SS	13.09	6.49001	51.508	126
BC3F2-II	6L17	ZZ	13.3	7.59	43.125	176
	6L52	ZZ	14.29	5.83	47.398	123
	6L57	ZZ	16.48	6.1	44.526	137
	6L71	ZZ	13	4.68	45.882	102
	6L78	ZZ	13.65	6.91	43.188	160
	6L80	ZZ	13.86	10.33	43.957	235
	6L82	ZZ	13.35	7.66	41.63	184
	6L171	ZZ	15.43	7.31	39.514	185
	6L187	ZZ	13.99	8.08	44.889	180
	6L199	ZZ	12.67	7.42	43.905	169
	6L201	ZZ	14.55	5.96	42.878	139
	6L204	ZZ	13.14	7.19	48.581	148
	6L205	ZZ	13.9	6.17	44.71	138
	6L209	ZZ	13.16	6.55	44.863	146
	6L213	ZZ	15.45	8.27	45.691	181
	6L224	ZZ	14.22	8.74	44.821	195
	6L243	ZZ	14.43	5.46	45.882	119
	6L249	ZZ	15.08	4.81	42.566	113
	6L250	ZZ	14.97	6.76	46.944	144
	6L262	ZZ	16.82	6.78	52.174	130
	6L263	ZZ	14.53	3.9	40.625	96
	6L297	ZZ	15.03	6.24	45.882	136
	6L300	ZZ	13.51	7.36	41.348	178
	6L308	ZZ	15.22	-	44	145
	6L313	ZZ	13.99	7.21	41.437	174
	6L345	ZZ	14.23	4.52	39.649	114
	6L347	ZZ	13.51	4.37	44.141	99
	6L363	ZZ	16.59	9.01	44.826	201
	6L365	ZZ	14.21	6.05	44.815	135
	6L372	ZZ	14.41	6.4	45.07	142
	6L375	ZZ	14.46	7.75	42.35	183
	6L383	ZZ	13.83	7.87	43.242	182
	6L384	ZZ	13.37	5.49	44.274	124
	6L150	ZZ	13.16	6.42	44.583	144
	6L160	ZZ	13.94	6.26	43.472	144
	6L165	ZZ	12.92	8.57	42.426	202
	6L166	ZZ	12.12	8.1	45.66	178
	6L361	SS	14.2	1.59	30.577	52
	6L121	SS	15.16	3.74	31.167	120
	6L81	SS	13.9	4.59	31.438	146
	6L173	SS	13.43	4.77	33.357	143
	6L43	SS	13.26	6.61	33.384	198
	6L329	SS	13.67	3.6	36.364	99
	6L336	SS	15.83	5.66	37.483	151
	6L322	SS	15.34	3.49	37.527	93
	6L241	SS	12.49	5.15	37.591	137
	6L239	SS	14.9	1.94	39.592	49
	6L323	SS	15.27	5.53	40.072	138
	6L106	SS	13.12	6.6	40.994	161
	6L119	SS	13.34	7.4	43.275	171
	6L215	SS	13.23	4.28	43.673	98
	6L255	SS	12.99	5.3	44.353	120
	6L14	SS	14.16	6.38	44.93	142
	6L104	SS	14.57	6.24	45.217	138
	6L278	SS	13.22	7.12	45.35	157
	6L288	SS	13.24	6.95	46.026	151
	6L233	SS	12.66	6.82	46.081	148
	6L195	SS	12.91	10.75	46.137	233
	6L269	SS	12.11	5.17	46.577	111
	6L170	SS	12.08	5.27	46.637	113
	6L47	SS	13.23	5.6	46.667	120
	6L157	SS	13.15	7.3	46.795	156
	6L378	SS	12.35	7.46	47.215	158
	6L265	SS	12.86	5.58	47.288	118
	6L141	SS	13.38	7.19	47.303	152
	6L304	SS	13.43	8.34	47.386	176
	6L44	SS	13.21	6.02	47.402	127
	6L335	SS	12.92	6.84	47.832	143
	6L393	SS	12.78	6.32	47.879	132
	6L140	SS	13.12	2.59	47.963	54
	6L280	SS	12.29	6.53	48.015	136
	6L185	SS	12.25	4.86	48.119	101
	6L379	SS	13.25	6.03	48.24	125
	6L192	SS	13.16	6.64	48.467	137
	6L216	SS	13.4	7.76	48.5	160
	6L172	SS	12.24	6.7	48.551	138
	6L137	SS	12.96	6.71	48.623	138
	6L167	SS	13.21	9.63	48.636	198
	6L153	SS	12.9	6.52	48.657	134
	6L194	SS	12.02	9.98	48.683	205
	6L142	SS	13.25	5.46	48.75	112
	6L277	SS	13.14	8.33	49	170
	6L357	SS	12.7	6.28	49.063	128
	6L203	SS	12.45	9.18	49.091	187
	6L193	SS	13.24	8.41	49.18	171
	6L261	SS	12.76	5.61	49.211	114
	6L394	SS	12.18	7.39	49.267	150
	6L164	SS	13.1	9.86	49.3	200
	6L257	SS	12.74	5.63	49.386	114
	6L169	SS	13.3	6.44	49.538	130
	6L25	SS	16.7	7.24	49.589	146
	6L306	SS	12.3	7.65	49.675	154
	6L279	SS	12.39	6.61	49.699	133
	6L13	SS	12.5	4.78	49.792	96
	6L334	SS	12.55	8.15	50	163
	6L42	SS	12.01	6.68	50.226	133
	6L18	SS	12.68	6.18	50.656	122
	6L85	SS	12.03	6.27	50.976	123
	6L88	SS	13.57	7.75	50.987	152
	6L191	SS	12.45	8.89	51.092	174
	6L158	SS	13.21	7.32	51.915	141
BC3F2-III	7Z7	ZZ	14.73	7.35005	51.042	144
	7Z16	ZZ	14.16	-	-	-
	7Z22	ZZ	13.85	8.36995	50.727	165
	7Z26	ZZ	14.53	5.48995	46.525	118
	7Z31	ZZ	15.49	8.42004	55.395	152
	7Z36	ZZ	14.46	6.6654	48.3	138
	7Z37	ZZ	15.35	-	-	-
	7Z45	ZZ	13.96	8.77999	51.647	170
	7Z50	ZZ	12.99	-	-	-
	7Z53	ZZ	11.66	7.70006	49.045	157
	7Z54	ZZ	15.18	6.69006	51.462	130
	7Z56	ZZ	14.21	8.01999	48.606	165
	7Z70	ZZ	14.34	6.81378	49.02	139
	7Z73	ZZ	13.23	6.81996	49.42	138
	7Z79	ZZ	13.92	6.21996	50.161	124
	7Z80	ZZ	14.34	6.72996	48.417	139
	7Z83	ZZ	14.41	5.62223	48.889	115
	7Z85	ZZ	14.57	5.64998	55.392	102
	7Z87	ZZ	13.82	5.92997	49.008	121
	7Z94	ZZ	14.4	6.07995	51.525	118
	7Z103	ZZ	14.19	6.02304	50.192	120
	7Z106	ZZ	14.38	5.62001	51.091	110
	7Z120	ZZ	14.12	8.63008	53.938	160
	7Z121	ZZ	14.62	7.98005	52.848	151
	7Z122	ZZ	14.9	6.10006	51.261	119
	7Z128	ZZ	13.73	7.84001	51.579	152
	7Z129	ZZ	14.09	6.06636	49.32	123
	7Z131	ZZ	14.27	7.40524	55.263	134
	7Z132	ZZ	13.55	6.18488	47.576	130
	7Z134	ZZ	14.42	6.38996	50.714	126
	7Z136	ZZ	14.36	-	-	-
	7Z138	ZZ	14.65	6.09588	49.56	123
	7Z139	ZZ	13.94	5.80248	48.354	120
	7Z141	ZZ	13.87	5.67002	49.737	114
	7Z149	ZZ	14.83	7.92007	49.193	161
	7Z154	ZZ	13.99	7.0546	50.39	140
	7Z156	ZZ	13.93	6.06	48.48	125
	7Z160	ZZ	15.79	6.04996	50.84	119
	7Z165	ZZ	14.86	6.78003	56.975	119
	7Z167	ZZ	15.5	6.72996	49.485	136
	7Z175	ZZ	14.49	6.656	51.2	130
	7Z176	ZZ	13.3	7.19712	49.98	144
	7Z179	ZZ	14.04	7.79998	48.148	162
	7Z181	ZZ	14.49	6.76	52	130
	7Z211	ZZ	13.37	6.72	48	140
	7Z227	ZZ	12.78	6.86925	45.795	150
	7Z231	ZZ	15.12	7.20001	52.174	138
	7Z232	ZZ	14.63	6.21995	54.561	114
	7Z246	ZZ	12.55	8.41005	48.613	173
	7Z264	ZZ	13.46	5.79002	49.914	116
	7Z274	ZZ	14.45	5.23005	48.879	107
	7Z9	SS	12.68	6.16	48.125	128
	7Z15	SS	14.64	7.65	51	150
	7Z23	SS	14.14	-	-	-
	7Z28	SS	13.57	8.67999	49.885	174
	7Z39	SS	13.84	-	-	-
	7Z40	SS	13.7	6.1952	51.2	121
	7Z42	SS	13.7	5.94696	49.558	120
	7Z49	SS	13.45	-	-	-
	7Z51	SS	13.45	-	-	-
	7Z52	SS	13.81	-	-	-
	7Z55	SS	13.4	7.1898	52.1	138
	7Z57	SS	13.19	6.91366	53.182	130
	7Z59	SS	13.88	7.33994	53.188	138
	7Z60	SS	13.66	7.6288	51.2	149
	7Z66	SS	13.66	7.78004	52.215	149
	7Z69	SS	14	6.39886	49.222	130
	7Z72	SS	13.64	5.33996	53.939	99
	7Z75	SS	13.4	6.91998	49.784	139
	7Z76	SS	13.15	5.5296	51.2	108
	7Z78	SS	13.15	6.83553	52.581	130
	7Z82	SS	13.67	7.30997	54.552	134
	7Z91	SS	13.4	6.70968	52.013	129
	7Z97	SS	13.98	-	-	-
	7Z101	SS	13.6	6.26004	52.167	120
	7Z104	SS	13.38	5.79624	48.302	120
	7Z110	SS	13.14	6.79996	53.543	127
	7Z115	SS	13.94	7.00002	51.095	137
	7Z117	SS	13.11	7.19096	51.364	140
	7Z123	SS	12.49	7.04002	48.889	144
	7Z127	SS	12.93	7.17995	50.563	142
	7Z133	SS	13.2	6.79001	48.849	139
	7Z140	SS	13.33	7.18003	50.21	143
	7Z142	SS	13.33	7.32004	52.286	140
	7Z148	SS	13.61	5.92997	51.565	115
	7Z157	SS	12.89	-	-	-
	7Z159	SS	13.06	6.48486	48.036	135
	7Z168	SS	13.29	-	-	-
	7Z169	SS	13.22	-	-	-
	7Z170	SS	13.42	6.06004	52.696	115
	7Z172	SS	13.95	-	-	-
	7Z191	SS	13.87	7.88993	53.673	147
	7Z195	SS	13.51	-	-	-
	7Z197	SS	13.75	7.75005	51.667	150
	7Z198	SS	13.12	6.29004	52.417	120
	7Z200	SS	11.66	6.03998	49.508	122
	7Z225	SS	14.01	-	-	-
	7Z230	SS	14.01	-	-	-
	7Z233	SS	12.86	5.33998	50.857	105
	7Z234	SS	13.6	-	-	-
	7Z237	SS	13.23	-	-	-
	7Z249	SS	12.74	6.07138	51.02	119
	7Z257	SS	14.1	-	-	-
	7Z261	SS	14.12	-	-	-
	7Z273	SS	13.16	-	-	-
	7Z275	SS	13.71	5.79	48.25	120
	7Z275	SS	13.71	6.23371	46.87	133
Schooner	S-1		13.36	-	-	-
	S-2		13.3	-	-	-
	S-3		13.23	-	-	-
	S-4		13.31	-	-	-
	S-5		13.4	-	-	-
	S-6		13.36	-	-	-
	S-7		13.35	-	-	-
	S-8		13.5	-	-	-
	S-9		13.02	-	-	-
	S-10		13.3	-	-	-
	S-11		13	-	-	-
	S-12		13.31	-	-	-
	S-13		13.37	-	-	-
	S-14		13.36	-	-	-
	S-15		13.03	-	-	-
	S-16		13.5	-	-	-
	S-17		13.4	-	-	-
	S-18		13.5	-	-	-
	S-19		13.6	-	-	-
	S-20		13.37	-	-	-
	S-21		13.37	-	-	-
	S-22		13.1	-	-	-
